# Supplementary material for: Groups without Cultured Representatives Dominate Eukaryotic Picophytoplankton in the Oligotrophic South East Pacific Ocean
Source: PLoS One. 2009 Oct 29;4(10):e7657. doi: 10.1371/journal.pone.0007657 (PMC2764088; doi:10.1371/journal.pone.0007657)
Supplement: Table S1 — List of potential chimeras (not considered in the final analysis). (0.01 MB XLS) [file pone.0007657.s001.xls]

## Sheet: Sheet1
Clone library	Clone	Remark
Biosope_T19	8	Chimera between diatom and Prasinoplyceae clade VII
Biosope_T60	32	Chimera between Chrysophyceae and Prasinophyceae
Biosope_T65	116	Chimera between Haptophyta and Fungi
Biosope_T65	124	Chimera between Chrysophyceae and Fungi
Biosope_T142	18	Chimera Micromonas and Ostreococcus
Biosope_T142	23	Chimera Ostreococcus and Micromonas
Biosope_T142	31	Chimera between Ostreococcus and Bolidophyceae
Biosope_T159	35	Chimera between clade VIIA and Micromonas
Biosope_T159	63	Chimera between Dinophyceae and Micromonas
Biosope_T159	80	Chimera between Micromonas and Bathycoccus
Biosope_T159	96	Chimera between Ostreococcus and Micromonas
Biosope_T159	97	Chimera between Micromonas and Ostreococcus
