# Supplementary material for: Groups without Cultured Representatives Dominate Eukaryotic Picophytoplankton in the Oligotrophic South East Pacific Ocean
Source: PLoS One. 2009 Oct 29;4(10):e7657. doi: 10.1371/journal.pone.0007657 (PMC2764088; doi:10.1371/journal.pone.0007657)
Supplement: Table S2 — Partial sequences obtained from BIOSOPE sorted samples (Fungi, Metazoa and chimeras excluded). OTU assignment is based on 98% similarity: the first column indicates whether the sequence represents an OTU; the second and third columns indicate the clone library and clone number of the representative sequence of the OTU to which the sequence belongs. Taxonomic assignments have been made on the combined information from BLAST and KeyDNATools (see Methods). A sequence has been assigned to a genus if its similarity to a cultured strain belonging to this genus is higher than 98%. (0.11 MB XLS) [file pone.0007657.s002.xls]

## Sheet: Feuil1
			OTU	OTU	OTU	Assignement					Blast hit
ID	Clone library	Clone		Clone library	Clone	Division	Class	Order	Genus	Length	Accession	% Identities	Score Bits	Overlap Length	Description
ZZ0036496	Biosope_T17	021		T88	39	Alveolata	Dinophyceae			700	AY664924	0.9957	1364	699	Uncultured eukaryote clone SCM27C15 18S ribosomal RNA gene, partial sequence
ZZ0036495	Biosope_T17	168	Yes	T17	168	Alveolata	Dinophyceae			401	DQ918207	0.9901	751	400	Uncultured marine eukaryote clone ENVP107.00198 18S ribosomal RNA gene, partial sequence
ZZ0037003	Biosope_T33	199	Yes	T33	199	Alveolata	Dinophyceae			878	EF527023	0.9759	1556	871	Uncultured marine eukaryote clone SIF_2C7 18S ribosomal RNA gene, partial sequence
ZZ0036835	Biosope_T88	039	Yes	T88	39	Alveolata	Dinophyceae			711	AY664924	0.993	1358	710	Uncultured eukaryote clone SCM27C15 18S ribosomal RNA gene, partial sequence
ZZ0036997	Biosope_T33	015		T17	168	Alveolata	Dinophyceae		Prorocentrum	860	AY664971	0.9988	1697	859	Uncultured eukaryote clone SCM15C21 18S ribosomal RNA gene, partial sequence
ZZ0036498	Biosope_T17	026		T17	168	Alveolata	Dinophyceae		Prorocentrum	700	AY664971	0.9943	1344	699	Uncultured eukaryote clone SCM15C21 18S ribosomal RNA gene, partial sequence
ZZ0036502	Biosope_T17	007	Yes	T17	7	Alveolata	Dinophyceae	Syndiniales		690	EF172822	0.958	1132	689	Uncultured eukaryote clone SSRPB84 18S ribosomal RNA gene, partial sequence
ZZ0036505	Biosope_T17	009	Yes	T17	9	Alveolata	Dinophyceae	Syndiniales		760	EF172826	0.9737	1342	759	Uncultured eukaryote clone SSRPB78 18S ribosomal RNA gene, partial sequence
ZZ0036497	Biosope_T17	024	Yes	T17	24	Alveolata	Dinophyceae	Syndiniales		699	EF172965	0.9971	1364	698	Uncultured eukaryote clone B03N10 18S ribosomal RNA gene, partial sequence
ZZ0036501	Biosope_T17	045		T17	24	Alveolata	Dinophyceae	Syndiniales		700	EF172965	0.9971	1366	699	Uncultured eukaryote clone B03N10 18S ribosomal RNA gene, partial sequence
ZZ0036503	Biosope_T17	075	Yes	T17	75	Alveolata	Dinophyceae	Syndiniales		770	EF172836	0.9741	1168	656	Uncultured eukaryote clone SSRPB54 18S ribosomal RNA gene, partial sequence
ZZ0036504	Biosope_T17	081	Yes	T17	81	Alveolata	Dinophyceae	Syndiniales		649	EF172969	0.9969	1265	648	Uncultured eukaryote clone G02N10 18S ribosomal RNA gene, partial sequence
ZZ0036494	Biosope_T17	158	Yes	T17	158	Alveolata	Dinophyceae	Syndiniales		786	EF172927	0.967	1346	785	Uncultured eukaryote clone SSRPC47 18S ribosomal RNA gene, partial sequence
ZZ0037014	Biosope_T33	004	Yes	T33	4	Alveolata	Dinophyceae	Syndiniales		878	AJ402348	0.9404	1306	871	ECL402348 eukaryote clone OLI11009 18S rRNA gene
ZZ0037017	Biosope_T33	006		T39	17	Alveolata	Dinophyceae	Syndiniales		872	AJ402330	0.9507	1374	870	ECL402330 eukaryote clone OLI11012 18S rRNA gene
ZZ0037012	Biosope_T33	033		T58	89	Alveolata	Dinophyceae	Syndiniales		863	AJ402349	0.9896	1608	861	ECL402349 eukaryote clone OLI11005 18S rRNA gene
ZZ0037016	Biosope_T33	055	Yes	T33	55	Alveolata	Dinophyceae	Syndiniales		517	EF173006	0.9648	872	511	Uncultured eukaryote clone Q2A03 18S ribosomal RNA gene, partial sequence
ZZ0037018	Biosope_T33	062		T39	17	Alveolata	Dinophyceae	Syndiniales		879	AJ402330	0.9512	1384	878	ECL402330 eukaryote clone OLI11012 18S rRNA gene
ZZ0036993	Biosope_T33	106		T33	228	Alveolata	Dinophyceae	Syndiniales		885	AJ402348	0.9751	1566	881	ECL402348 eukaryote clone OLI11009 18S rRNA gene
ZZ0036994	Biosope_T33	135		T33	228	Alveolata	Dinophyceae	Syndiniales		882	AJ402348	0.9694	1526	881	ECL402348 eukaryote clone OLI11009 18S rRNA gene
ZZ0036995	Biosope_T33	137		T39	17	Alveolata	Dinophyceae	Syndiniales		823	AJ402330	0.9466	1271	822	ECL402330 eukaryote clone OLI11012 18S rRNA gene
ZZ0036999	Biosope_T33	171		T33	228	Alveolata	Dinophyceae	Syndiniales		822	AJ402348	0.9708	1431	821	ECL402348 eukaryote clone OLI11009 18S rRNA gene
ZZ0037000	Biosope_T33	193		T148	61	Alveolata	Dinophyceae	Syndiniales		865	EF172995	0.9988	1701	861	Uncultured eukaryote clone SSRPD94 18S ribosomal RNA gene, partial sequence
ZZ0037001	Biosope_T33	194	Yes	T33	194	Alveolata	Dinophyceae	Syndiniales		874	AY129042	0.9977	1713	871	Uncultured marine eukaryote clone UEPAC41p3 18S small subunit ribosomal RNA gene, partial sequence
ZZ0037007	Biosope_T33	228	Yes	T33	228	Alveolata	Dinophyceae	Syndiniales		858	AJ402348	0.972	1503	857	ECL402348 eukaryote clone OLI11009 18S rRNA gene
ZZ0037031	Biosope_T35	016		T35	25	Alveolata	Dinophyceae	Syndiniales		897	DQ975474	0.9537	418	258	Sabulodinium undulatum clone 5 18S small subunit ribosomal RNA gene, partial sequence
ZZ0037034	Biosope_T35	025	Yes	T35	25	Alveolata	Dinophyceae	Syndiniales		858	DQ975474	0.9537	418	258	Sabulodinium undulatum clone 5 18S small subunit ribosomal RNA gene, partial sequence
ZZ0037035	Biosope_T35	028		T33	228	Alveolata	Dinophyceae	Syndiniales		827	AJ402348	0.9674	1404	826	ECL402348 eukaryote clone OLI11009 18S rRNA gene
ZZ0037037	Biosope_T35	35		T35	66	Alveolata	Dinophyceae	Syndiniales		848	EF173005	0.9433	1223	826	Uncultured eukaryote clone H02N5 18S ribosomal RNA gene, partial sequence
ZZ0037039	Biosope_T35	39		T35	96	Alveolata	Dinophyceae	Syndiniales		853	AY664988	0.9515	1352	845	Uncultured eukaryote clone SCM16C19 18S ribosomal RNA gene, partial sequence
ZZ0037044	Biosope_T35	65		T35	25	Alveolata	Dinophyceae	Syndiniales		690	DQ785887	0.9407	383	252	Alexandrium catenella strain Axsp-K05 5' external transcribed spacer, partial sequence
ZZ0037045	Biosope_T35	066	Yes	T35	66	Alveolata	Dinophyceae	Syndiniales		766	AY426869	0.9555	1209	741	Uncultured marine eukaryote clone BL001221.18 18S ribosomal RNA gene, partial sequence
ZZ0037046	Biosope_T35	073		T35	25	Alveolata	Dinophyceae	Syndiniales		677	EF172969	0.8815	466	438	Uncultured eukaryote clone G02N10 18S ribosomal RNA gene, partial sequence
ZZ0037047	Biosope_T35	096	Yes	T35	96	Alveolata	Dinophyceae	Syndiniales		767	AY664988	0.9518	1221	766	Uncultured eukaryote clone SCM16C19 18S ribosomal RNA gene, partial sequence
ZZ0037023	Biosope_T35	101		T123	42	Alveolata	Dinophyceae	Syndiniales		796	AY129057	0.9911	1503	788	Uncultured marine eukaryote clone UEPACAFp5 18S small subunit ribosomal RNA gene, partial sequence
ZZ0037025	Biosope_T35	118		T123	42	Alveolata	Dinophyceae	Syndiniales		759	AY129057	0.9907	1443	755	Uncultured marine eukaryote clone UEPACAFp5 18S small subunit ribosomal RNA gene, partial sequence
ZZ0037026	Biosope_T35	119	Yes	T35	119	Alveolata	Dinophyceae	Syndiniales		710	AY664988	0.9815	1283	702	Uncultured eukaryote clone SCM16C19 18S ribosomal RNA gene, partial sequence
ZZ0037027	Biosope_T35	122		T35	96	Alveolata	Dinophyceae	Syndiniales		631	AY664988	0.9525	1013	630	Uncultured eukaryote clone SCM16C19 18S ribosomal RNA gene, partial sequence
ZZ0037029	Biosope_T35	152	Yes	T35	152	Alveolata	Dinophyceae	Syndiniales		710	AY664988	0.9646	1185	705	Uncultured eukaryote clone SCM16C19 18S ribosomal RNA gene, partial sequence
ZZ0036528	Biosope_T39	001	Yes	T39	1	Alveolata	Dinophyceae	Syndiniales		874	EF172844	0.969	1459	839	Uncultured eukaryote clone SSRPB58 18S ribosomal RNA gene, partial sequence
ZZ0036560	Biosope_T39	007		T39	17	Alveolata	Dinophyceae	Syndiniales		875	AJ402330	0.9542	1400	871	ECL402330 eukaryote clone OLI11012 18S rRNA gene
ZZ0036546	Biosope_T39	017	Yes	T39	17	Alveolata	Dinophyceae	Syndiniales		866	AJ402330	0.9502	1356	861	ECL402330 eukaryote clone OLI11012 18S rRNA gene
ZZ0036547	Biosope_T39	018	Yes	T39	18	Alveolata	Dinophyceae	Syndiniales		851	EF172923	0.9484	1332	850	Uncultured eukaryote clone SSRPC86 18S ribosomal RNA gene, partial sequence
ZZ0036550	Biosope_T39	030		T39	17	Alveolata	Dinophyceae	Syndiniales		876	AJ402330	0.9507	1376	871	ECL402330 eukaryote clone OLI11012 18S rRNA gene
ZZ0036553	Biosope_T39	036	Yes	T39	36	Alveolata	Dinophyceae	Syndiniales		858	EF172916	0.9637	1451	851	Uncultured eukaryote clone SSRPC51 18S ribosomal RNA gene, partial sequence
ZZ0036555	Biosope_T39	043		T39	17	Alveolata	Dinophyceae	Syndiniales		854	AJ402330	0.945	1300	853	ECL402330 eukaryote clone OLI11012 18S rRNA gene
ZZ0036556	Biosope_T39	048		T39	116	Alveolata	Dinophyceae	Syndiniales		849	AY664988	0.9682	1469	848	Uncultured eukaryote clone SCM16C19 18S ribosomal RNA gene, partial sequence
ZZ0036558	Biosope_T39	055	Yes	T39	55	Alveolata	Dinophyceae	Syndiniales		845	AY665022	0.9238	1106	813	Uncultured eukaryote clone SCM37C49 18S ribosomal RNA gene, partial sequence
ZZ0036561	Biosope_T39	073		T58	77	Alveolata	Dinophyceae	Syndiniales		866	EF172992	0.9804	1582	865	Uncultured eukaryote clone SSRPD91 18S ribosomal RNA gene, partial sequence
ZZ0036562	Biosope_T39	076		T88	153	Alveolata	Dinophyceae	Syndiniales		894	EF172987	0.9853	1651	884	Uncultured eukaryote clone SSRPD85 18S ribosomal RNA gene, partial sequence
ZZ0036563	Biosope_T39	081	Yes	T39	81	Alveolata	Dinophyceae	Syndiniales		769	AY256208	0.9778	1382	764	Uncultured eukaryote isolate H24 small subunit ribosomal RNA gene, partial sequence
ZZ0036565	Biosope_T39	097	Yes	T39	97	Alveolata	Dinophyceae	Syndiniales		871	DQ119921	0.9727	1221	695	Uncultured marine eukaryote clone NOR50.43 18S ribosomal RNA gene, partial sequence
ZZ0036530	Biosope_T39	107	Yes	T39	107	Alveolata	Dinophyceae	Syndiniales		790	AY256307	0.9747	1407	789	Uncultured eukaryote isolate D80 small subunit ribosomal RNA gene, partial sequence
ZZ0036533	Biosope_T39	116	Yes	T39	116	Alveolata	Dinophyceae	Syndiniales		871	AY664988	0.9736	1544	870	Uncultured eukaryote clone SCM16C19 18S ribosomal RNA gene, partial sequence
ZZ0036534	Biosope_T39	117		T39	36	Alveolata	Dinophyceae	Syndiniales		858	EF172916	0.9627	1455	857	Uncultured eukaryote clone SSRPC51 18S ribosomal RNA gene, partial sequence
ZZ0036536	Biosope_T39	125		T39	81	Alveolata	Dinophyceae	Syndiniales		760	AY256208	0.9566	1223	759	Uncultured eukaryote isolate H24 small subunit ribosomal RNA gene, partial sequence
ZZ0036539	Biosope_T39	150		T39	17	Alveolata	Dinophyceae	Syndiniales		852	AJ402330	0.9472	1310	851	ECL402330 eukaryote clone OLI11012 18S rRNA gene
ZZ0036540	Biosope_T39	151		T39	116	Alveolata	Dinophyceae	Syndiniales		868	AY664988	0.977	1562	867	Uncultured eukaryote clone SCM16C19 18S ribosomal RNA gene, partial sequence
ZZ0036542	Biosope_T39	154		T58	77	Alveolata	Dinophyceae	Syndiniales		853	EF172992	0.9824	1572	852	Uncultured eukaryote clone SSRPD91 18S ribosomal RNA gene, partial sequence
ZZ0036543	Biosope_T39	156		T39	36	Alveolata	Dinophyceae	Syndiniales		837	EF172921	0.9523	1350	836	Uncultured eukaryote clone SSRPC14 18S ribosomal RNA gene, partial sequence
ZZ0036544	Biosope_T39	160		T39	116	Alveolata	Dinophyceae	Syndiniales		852	AY664988	0.9589	1411	851	Uncultured eukaryote clone SCM16C19 18S ribosomal RNA gene, partial sequence
ZZ0036545	Biosope_T39	163	Yes	T39	163	Alveolata	Dinophyceae	Syndiniales		809	EF172968	0.9778	1461	808	Uncultured eukaryote clone F11N10 18S ribosomal RNA gene, partial sequence
ZZ0036582	Biosope_T41	035		T39	17	Alveolata	Dinophyceae	Syndiniales		816	AY426869	0.9582	1225	741	Uncultured marine eukaryote clone BL001221.18 18S ribosomal RNA gene, partial sequence
ZZ0036588	Biosope_T41	084	Yes	T41	84	Alveolata	Dinophyceae	Syndiniales		802	AY426869	0.9435	1142	743	Uncultured marine eukaryote clone BL001221.18 18S ribosomal RNA gene, partial sequence
ZZ0036576	Biosope_T41	181	Yes	T41	181	Alveolata	Dinophyceae	Syndiniales		749	AY937783	0.9275	811	613	Uncultured eukaryote clone ENI40076.00627 18S ribosomal RNA gene, partial sequence
ZZ0036598	Biosope_T58	003	Yes	T58	3	Alveolata	Dinophyceae	Syndiniales		468	DQ918239	0.9638	781	467	Uncultured marine eukaryote clone ENVP107.00253 18S ribosomal RNA gene, partial sequence
ZZ0036607	Biosope_T58	008	Yes	T58	8	Alveolata	Dinophyceae	Syndiniales		638	DQ918244	0.981	1148	629	Uncultured marine eukaryote clone ENVP107.00258 18S ribosomal RNA gene, partial sequence
ZZ0036595	Biosope_T58	012		T58	68	Alveolata	Dinophyceae	Syndiniales		459	EF695202	0.9935	880	458	Uncultured eukaryote isolate hotp1g4 18S ribosomal RNA gene, partial sequence
ZZ0036597	Biosope_T58	029		T58	77	Alveolata	Dinophyceae	Syndiniales		808	EF172992	0.9951	1564	807	Uncultured eukaryote clone SSRPD91 18S ribosomal RNA gene, partial sequence
ZZ0036600	Biosope_T58	047		T58	77	Alveolata	Dinophyceae	Syndiniales		786	EF172992	0.9936	1513	785	Uncultured eukaryote clone SSRPD91 18S ribosomal RNA gene, partial sequence
ZZ0036602	Biosope_T58	066		T58	3	Alveolata	Dinophyceae	Syndiniales		497	AY046614	0.9619	823	496	Uncultured eukaryote isolate C1_E010 18S ribosomal RNA gene, partial sequence
ZZ0036603	Biosope_T58	068	Yes	T58	68	Alveolata	Dinophyceae	Syndiniales		780	EF539059	0.9961	1499	770	Uncultured marine eukaryote clone MB01.33 18S ribosomal RNA gene, partial sequence
ZZ0036605	Biosope_T58	075		T39	17	Alveolata	Dinophyceae	Syndiniales		770	AY426869	0.9623	1249	741	Uncultured marine eukaryote clone BL001221.18 18S ribosomal RNA gene, partial sequence
ZZ0036606	Biosope_T58	077	Yes	T58	77	Alveolata	Dinophyceae	Syndiniales		770	EF172992	0.9909	1465	769	Uncultured eukaryote clone SSRPD91 18S ribosomal RNA gene, partial sequence
ZZ0036609	Biosope_T58	086		T58	77	Alveolata	Dinophyceae	Syndiniales		789	EF172992	0.9937	1518	788	Uncultured eukaryote clone SSRPD91 18S ribosomal RNA gene, partial sequence
ZZ0036610	Biosope_T58	089	Yes	T58	89	Alveolata	Dinophyceae	Syndiniales		796	AJ402349	0.9886	1463	788	ECL402349 eukaryote clone OLI11005 18S rRNA gene
ZZ0036611	Biosope_T58	095		T58	77	Alveolata	Dinophyceae	Syndiniales		694	EF172992	0.9942	1330	686	Uncultured eukaryote clone SSRPD91 18S ribosomal RNA gene, partial sequence
ZZ0036592	Biosope_T58	111		T58	68	Alveolata	Dinophyceae	Syndiniales		700	EF539059	0.9886	1318	699	Uncultured marine eukaryote clone MB01.33 18S ribosomal RNA gene, partial sequence
ZZ0036594	Biosope_T58	119		T58	77	Alveolata	Dinophyceae	Syndiniales		817	EF172992	0.9951	1582	816	Uncultured eukaryote clone SSRPD91 18S ribosomal RNA gene, partial sequence
ZZ0034001	Biosope_T65	149	Yes	T65	149	Alveolata	Dinophyceae	Syndiniales		727	AY664997	0.9574	1195	726	Uncultured eukaryote clone SCM37C7 18S ribosomal RNA gene, partial sequence
ZZ0034008	Biosope_T65	160	Yes	T65	160	Alveolata	Dinophyceae	Syndiniales		805	AY129041	0.9752	1429	804	Uncultured marine eukaryote clone UEPACAPp3 18S small subunit ribosomal RNA gene, partial sequence
ZZ0034024	Biosope_T65	179	Yes	T65	179	Alveolata	Dinophyceae	Syndiniales		634	EF172958	0.9491	954	607	Uncultured eukaryote clone SSRPD74 18S ribosomal RNA gene, partial sequence
ZZ0036784	Biosope_T84	003	Yes	T84	3	Alveolata	Dinophyceae	Syndiniales		786	AF472554	0.9451	1035	673	Amoebophrya sp. ex Gymnodinium instriatum small subunit ribosomal RNA gene, complete sequence
ZZ0036786	Biosope_T84	032	Yes	T84	32	Alveolata	Dinophyceae	Syndiniales		789	EU124916	0.9007	494	412	Ichthyophonida sp. fragrantissima isolate Lcl2 18S ribosomal RNA gene, partial sequence
ZZ0036791	Biosope_T84	039	Yes	T84	39	Alveolata	Dinophyceae	Syndiniales		820	AF290071	0.9745	1447	819	Uncultured marine alveolate Group II DH147-EKD16 18S ribosomal RNA gene, partial sequence
ZZ0036794	Biosope_T84	049		T84	68	Alveolata	Dinophyceae	Syndiniales		817	EF172958	0.9645	1384	816	Uncultured eukaryote clone SSRPD74 18S ribosomal RNA gene, partial sequence
ZZ0036795	Biosope_T84	050		T148	5	Alveolata	Dinophyceae	Syndiniales		779	EF172958	0.9883	1451	770	Uncultured eukaryote clone SSRPD74 18S ribosomal RNA gene, partial sequence
ZZ0036799	Biosope_T84	068	Yes	T84	68	Alveolata	Dinophyceae	Syndiniales		759	EF172958	0.9671	1300	758	Uncultured eukaryote clone SSRPD74 18S ribosomal RNA gene, partial sequence
ZZ0036800	Biosope_T84	070		T88	130	Alveolata	Dinophyceae	Syndiniales		769	EF172973	0.9922	1461	768	Uncultured eukaryote clone Q2A12N10 18S ribosomal RNA gene, partial sequence
ZZ0036839	Biosope_T88	073	Yes	T88	73	Alveolata	Dinophyceae	Syndiniales		678	EF172797	0.9867	1267	677	Uncultured eukaryote clone SSRPB79 18S ribosomal RNA gene, partial sequence
ZZ0036843	Biosope_T88	081		T88	142	Alveolata	Dinophyceae	Syndiniales		688	AY800130	0.9356	892	605	Takayama cf. pulchellum 18S ribosomal RNA gene, complete sequence
ZZ0036844	Biosope_T88	083	Yes	T88	83	Alveolata	Dinophyceae	Syndiniales		518	EU500060	0.9708	882	510	Uncultured eukaryote clone dhot1h4 18S ribosomal RNA gene, partial sequence
ZZ0036826	Biosope_T88	102		T88	142	Alveolata	Dinophyceae	Syndiniales		439	DQ918482	0.9241	509	368	Uncultured marine eukaryote clone ENVP223.00040 18S ribosomal RNA gene, partial sequence
ZZ0036830	Biosope_T88	130	Yes	T88	130	Alveolata	Dinophyceae	Syndiniales		721	AY665019	0.9958	1405	720	Uncultured eukaryote clone SCM16C10 18S ribosomal RNA gene, partial sequence
ZZ0036831	Biosope_T88	142	Yes	T88	142	Alveolata	Dinophyceae	Syndiniales		749	EF492500	0.9343	955	653	Heterocapsa pygmaea isolate CCMP1322 18S small subunit ribosomal RNA gene, partial sequence
ZZ0036833	Biosope_T88	153	Yes	T88	153	Alveolata	Dinophyceae	Syndiniales		798	AY426911	0.9837	1473	797	Uncultured marine eukaryote clone BL010320.32 18S ribosomal RNA gene, partial sequence
ZZ0036848	Biosope_T123	015	Yes	T123	15	Alveolata	Dinophyceae	Syndiniales		764	EF173005	0.9802	1384	757	Uncultured eukaryote clone H02N5 18S ribosomal RNA gene, partial sequence
ZZ0036849	Biosope_T123	017		T58	68	Alveolata	Dinophyceae	Syndiniales		823	AY664993	0.9926	1548	808	Uncultured eukaryote clone SCM15C23 18S ribosomal RNA gene, partial sequence
ZZ0036862	Biosope_T123	039		T123	42	Alveolata	Dinophyceae	Syndiniales		701	AY129057	0.99	1334	700	Uncultured marine eukaryote clone UEPACAFp5 18S small subunit ribosomal RNA gene, partial sequence
ZZ0036865	Biosope_T123	042	Yes	T123	42	Alveolata	Dinophyceae	Syndiniales		700	AY129057	0.9943	1350	699	Uncultured marine eukaryote clone UEPACAFp5 18S small subunit ribosomal RNA gene, partial sequence
ZZ0036979	Biosope_T148	003		T88	153	Alveolata	Dinophyceae	Syndiniales		780	EF173000	0.9987	1532	779	Uncultured eukaryote clone SSRPE04 18S ribosomal RNA gene, partial sequence
ZZ0036980	Biosope_T148	004	Yes	T148	4	Alveolata	Dinophyceae	Syndiniales		706	AY295532	0.9872	1310	699	Uncultured alveolate clone RA001219.11 18S small subunit ribosomal RNA gene, partial sequence
ZZ0036981	Biosope_T148	005	Yes	T148	5	Alveolata	Dinophyceae	Syndiniales		706	EF172958	0.9915	1346	705	Uncultured eukaryote clone SSRPD74 18S ribosomal RNA gene, partial sequence
ZZ0036983	Biosope_T148	061	Yes	T148	61	Alveolata	Dinophyceae	Syndiniales		750	EF172995	0.9987	1479	749	Uncultured eukaryote clone SSRPD94 18S ribosomal RNA gene, partial sequence
ZZ0036984	Biosope_T148	064	Yes	T148	64	Alveolata	Dinophyceae	Syndiniales		501	AB275027	0.9761	892	500	Uncultured eukaryote gene for SSU rRNA, partial sequence, clone: DSGM-27
ZZ0036986	Biosope_T148	083	Yes	T148	83	Alveolata	Dinophyceae	Syndiniales		685	EF172995	0.9766	1231	684	Uncultured eukaryote clone SSRPD94 18S ribosomal RNA gene, partial sequence
ZZ0036987	Biosope_T148	086	Yes	T148	86	Alveolata	Dinophyceae	Syndiniales		700	AY665001	0.98	1263	699	Uncultured eukaryote clone SCM37C20 18S ribosomal RNA gene, partial sequence
ZZ0036988	Biosope_T148	087	Yes	T148	87	Alveolata	Dinophyceae	Syndiniales		690	DQ119913	0.9986	1354	689	Uncultured marine eukaryote clone NOR26.14r 18S ribosomal RNA gene, partial sequence
ZZ0036991	Biosope_T148	096	Yes	T148	96	Alveolata	Dinophyceae	Syndiniales		717	EF172822	0.9916	1368	716	Uncultured eukaryote clone SSRPB84 18S ribosomal RNA gene, partial sequence
ZZ0036974	Biosope_T148	100		T88	153	Alveolata	Dinophyceae	Syndiniales		757	EF173000	0.996	1471	756	Uncultured eukaryote clone SSRPE04 18S ribosomal RNA gene, partial sequence
ZZ0036976	Biosope_T148	108		T88	153	Alveolata	Dinophyceae	Syndiniales		691	EF173000	0.9942	1330	686	Uncultured eukaryote clone SSRPE04 18S ribosomal RNA gene, partial sequence
ZZ0036977	Biosope_T148	113		T148	4	Alveolata	Dinophyceae	Syndiniales		496	AY937485	0.9798	888	494	Uncultured eukaryote clone ENI40076.00062 18S ribosomal RNA gene, partial sequence
ZZ0036978	Biosope_T148	114	Yes	T148	114	Alveolata	Dinophyceae	Syndiniales		489	EF173000	0.971	846	482	Uncultured eukaryote clone SSRPE04 18S ribosomal RNA gene, partial sequence
ZZ0034169	Biosope_T159	058		T159	66	Alveolata	Dinophyceae	Syndiniales		508	EF172955	0.994	969	500	Uncultured eukaryote clone SSRPD71 18S ribosomal RNA gene, partial sequence
ZZ0034174	Biosope_T159	066	Yes	T159	66	Alveolata	Dinophyceae	Syndiniales		508	EF172955	0.996	975	499	Uncultured eukaryote clone SSRPD71 18S ribosomal RNA gene, partial sequence
ZZ0034180	Biosope_T159	073		T159	66	Alveolata	Dinophyceae	Syndiniales		498	EF172955	0.9918	940	489	Uncultured eukaryote clone SSRPD71 18S ribosomal RNA gene, partial sequence
ZZ0036516	Biosope_T19	016	Yes	T19	16	Chlorophyta	Prasinophyceae	Clade IX		800	AB158374	0.9391	1033	701	Nephroselmis astigmatica gene for 18S ribosomal RNA, partial sequence
ZZ0037041	Biosope_T35	046	Yes	T35	46	Chlorophyta	Prasinophyceae	Clade IX		816	AJ629844	0.9477	1055	685	Crustomastix stigmatica partial 18S rRNA gene, strain pras1
ZZ0033976	Biosope_T65	111	Yes	T65	111	Chlorophyta	Prasinophyceae	Clade IX		635	EU143498	0.9528	1015	634	Uncultured marine Prasinophyceae clone PROSOPE.CM-50m.121 18S ribosomal RNA gene, partial sequence
ZZ0034016	Biosope_T65	169		T65	111	Chlorophyta	Prasinophyceae	Clade IX		624	EU143498	0.9413	918	623	Uncultured marine Prasinophyceae clone PROSOPE.CM-50m.121 18S ribosomal RNA gene, partial sequence
ZZ0036509	Biosope_T19	124		T39	95	Chlorophyta	Prasinophyceae	Clade IX-B		430	EU143498	0.994	640	330	Uncultured marine Prasinophyceae clone PROSOPE.CM-50m.121 18S ribosomal RNA gene, partial sequence
ZZ0037040	Biosope_T35	042	Yes	T35	42	Chlorophyta	Prasinophyceae	Clade IX-B		799	AB158374	0.9357	997	695	Nephroselmis astigmatica gene for 18S ribosomal RNA, partial sequence
ZZ0037028	Biosope_T35	124	Yes	T35	124	Chlorophyta	Prasinophyceae	Clade IX-B		494	AB158372	0.9329	640	457	Nephroselmis intermedia gene for 18S ribosomal RNA, partial sequence, strain: Saeki-S
ZZ0036551	Biosope_T39	033		T39	95	Chlorophyta	Prasinophyceae	Clade IX-B		852	AB158374	0.9356	1063	740	Nephroselmis astigmatica gene for 18S ribosomal RNA, partial sequence
ZZ0036564	Biosope_T39	095	Yes	T39	95	Chlorophyta	Prasinophyceae	Clade IX-B		874	AB158374	0.942	1128	753	Nephroselmis astigmatica gene for 18S ribosomal RNA, partial sequence
ZZ0036585	Biosope_T41	051	Yes	T41	51	Chlorophyta	Prasinophyceae	Clade IX-B		689	X79495	0.9403	930	633	ZCRRNA Z.circumcarinata group I intron DNA sequence
ZZ0036587	Biosope_T41	077		T41	151	Chlorophyta	Prasinophyceae	Clade IX-B		814	AB158374	0.9254	954	705	Nephroselmis astigmatica gene for 18S ribosomal RNA, partial sequence
ZZ0036571	Biosope_T41	151	Yes	T41	151	Chlorophyta	Prasinophyceae	Clade IX-B		773	AJ629844	0.9515	965	617	Crustomastix stigmatica partial 18S rRNA gene, strain pras1
ZZ0036575	Biosope_T41	174	Yes	T41	174	Chlorophyta	Prasinophyceae	Clade IX-B		670	AB275082	0.9107	702	578	Uncultured eukaryote gene for SSU rRNA, partial sequence, clone: DSGM-82
ZZ0036783	Biosope_T84	024		T39	95	Chlorophyta	Prasinophyceae	Clade IX-B		770	AJ629844	0.9595	1011	616	Crustomastix stigmatica partial 18S rRNA gene, strain pras1
ZZ0036785	Biosope_T84	031		T39	95	Chlorophyta	Prasinophyceae	Clade IX-B		846	AB158374	0.9438	1114	742	Nephroselmis astigmatica gene for 18S ribosomal RNA, partial sequence
ZZ0036788	Biosope_T84	034		T39	95	Chlorophyta	Prasinophyceae	Clade IX-B		792	AB158374	0.9399	1027	694	Nephroselmis astigmatica gene for 18S ribosomal RNA, partial sequence
ZZ0036793	Biosope_T84	044		T39	95	Chlorophyta	Prasinophyceae	Clade IX-B		697	AB158374	0.9564	959	594	Nephroselmis astigmatica gene for 18S ribosomal RNA, partial sequence
ZZ0036796	Biosope_T84	053		T39	95	Chlorophyta	Prasinophyceae	Clade IX-B		681	AB158374	0.9538	928	582	Nephroselmis astigmatica gene for 18S ribosomal RNA, partial sequence
ZZ0036798	Biosope_T84	060		T39	95	Chlorophyta	Prasinophyceae	Clade IX-B		768	AB158374	0.9481	967	615	Nephroselmis astigmatica gene for 18S ribosomal RNA, partial sequence
ZZ0036804	Biosope_T84	080		T39	95	Chlorophyta	Prasinophyceae	Clade IX-B		646	AB275081	0.9549	884	552	Uncultured eukaryote gene for SSU rRNA, partial sequence, clone: DSGM-81
ZZ0036868	Biosope_T123	008		T39	95	Chlorophyta	Prasinophyceae	Clade IX-B		787	AB158374	0.9611	1017	615	Nephroselmis astigmatica gene for 18S ribosomal RNA, partial sequence
ZZ0036846	Biosope_T123	012		T39	95	Chlorophyta	Prasinophyceae	Clade IX-B		860	AB158374	0.9453	1128	745	Nephroselmis astigmatica gene for 18S ribosomal RNA, partial sequence
ZZ0036851	Biosope_T123	019		T39	95	Chlorophyta	Prasinophyceae	Clade IX-B		798	AB158374	0.9392	1035	702	Nephroselmis astigmatica gene for 18S ribosomal RNA, partial sequence
ZZ0036861	Biosope_T123	036		T39	95	Chlorophyta	Prasinophyceae	Clade IX-B		694	AB158374	0.9587	985	603	Nephroselmis astigmatica gene for 18S ribosomal RNA, partial sequence
ZZ0036864	Biosope_T123	041		T39	95	Chlorophyta	Prasinophyceae	Clade IX-B		680	AB158374	0.9581	967	594	Nephroselmis astigmatica gene for 18S ribosomal RNA, partial sequence
ZZ0034031	Biosope_T65	034		T65	141	Chlorophyta	Prasinophyceae	Clade IX-B		634	EU143498	0.9519	999	623	Uncultured marine Prasinophyceae clone PROSOPE.CM-50m.121 18S ribosomal RNA gene, partial sequence
ZZ0033973	Biosope_T65	103		T65	141	Chlorophyta	Prasinophyceae	Clade IX-B		640	EU143498	0.9584	1033	624	Uncultured marine Prasinophyceae clone PROSOPE.CM-50m.121 18S ribosomal RNA gene, partial sequence
ZZ0033984	Biosope_T65	125		T65	141	Chlorophyta	Prasinophyceae	Clade IX-B		624	EU143498	0.9558	997	610	Uncultured marine Prasinophyceae clone PROSOPE.CM-50m.121 18S ribosomal RNA gene, partial sequence
ZZ0033994	Biosope_T65	141	Yes	T65	141	Chlorophyta	Prasinophyceae	Clade IX-B		704	EU143498	0.9546	1130	701	Uncultured marine Prasinophyceae clone PROSOPE.CM-50m.121 18S ribosomal RNA gene, partial sequence
ZZ0036787	Biosope_T84	033	Yes	T84	33	Chlorophyta	Prasinophyceae	Clade IX-B		699	AB158374	0.943	888	594	Nephroselmis astigmatica gene for 18S ribosomal RNA, partial sequence
ZZ0037033	Biosope_T35	021		T39	35	Chlorophyta	Prasinophyceae	Clade IX-B		852	AB158374	0.9314	1065	753	Nephroselmis astigmatica gene for 18S ribosomal RNA, partial sequence
ZZ0036552	Biosope_T39	035	Yes	T39	35	Chlorophyta	Prasinophyceae	Clade IX-B		868	AB158374	0.9316	1049	741	Nephroselmis astigmatica gene for 18S ribosomal RNA, partial sequence
ZZ0036581	Biosope_T41	030		T41	74	Chlorophyta	Prasinophyceae	Clade IX-B		692	AB158374	0.9442	894	589	Nephroselmis astigmatica gene for 18S ribosomal RNA, partial sequence
ZZ0036583	Biosope_T41	046		T39	35	Chlorophyta	Prasinophyceae	Clade IX-B		684	AB158374	0.9409	880	590	Nephroselmis astigmatica gene for 18S ribosomal RNA, partial sequence
ZZ0036586	Biosope_T41	074	Yes	T41	74	Chlorophyta	Prasinophyceae	Clade IX-B		689	AB158374	0.9137	743	588	Nephroselmis astigmatica gene for 18S ribosomal RNA, partial sequence
ZZ0036589	Biosope_T41	089	Yes	T41	89	Chlorophyta	Prasinophyceae	Clade IX-B		766	AB158374	0.9281	811	607	Nephroselmis astigmatica gene for 18S ribosomal RNA, partial sequence
ZZ0036590	Biosope_T41	094		T41	74	Chlorophyta	Prasinophyceae	Clade IX-B		692	AB158374	0.9458	900	588	Nephroselmis astigmatica gene for 18S ribosomal RNA, partial sequence
ZZ0036567	Biosope_T41	115		T41	74	Chlorophyta	Prasinophyceae	Clade IX-B		687	AB158374	0.9406	874	587	Nephroselmis astigmatica gene for 18S ribosomal RNA, partial sequence
ZZ0036569	Biosope_T41	124		T39	35	Chlorophyta	Prasinophyceae	Clade IX-B		706	AB158374	0.9383	872	598	Nephroselmis astigmatica gene for 18S ribosomal RNA, partial sequence
ZZ0036570	Biosope_T41	125		T39	35	Chlorophyta	Prasinophyceae	Clade IX-B		686	AB158374	0.9272	815	589	Nephroselmis astigmatica gene for 18S ribosomal RNA, partial sequence
ZZ0036572	Biosope_T41	154		T39	35	Chlorophyta	Prasinophyceae	Clade IX-B		701	AB158374	0.9236	813	600	Nephroselmis astigmatica gene for 18S ribosomal RNA, partial sequence
ZZ0036573	Biosope_T41	155		T39	35	Chlorophyta	Prasinophyceae	Clade IX-B		686	AB158374	0.9155	753	589	Nephroselmis astigmatica gene for 18S ribosomal RNA, partial sequence
ZZ0036574	Biosope_T41	165	Yes	T41	165	Chlorophyta	Prasinophyceae	Clade IX-B		676	AB158374	0.9188	728	572	Nephroselmis astigmatica gene for 18S ribosomal RNA, partial sequence
ZZ0036577	Biosope_T41	188		T39	35	Chlorophyta	Prasinophyceae	Clade IX-B		807	AB158374	0.9291	975	700	Nephroselmis astigmatica gene for 18S ribosomal RNA, partial sequence
ZZ0036578	Biosope_T41	191		T41	74	Chlorophyta	Prasinophyceae	Clade IX-B		705	AB158374	0.9451	914	599	Nephroselmis astigmatica gene for 18S ribosomal RNA, partial sequence
ZZ0036579	Biosope_T41	219		T41	74	Chlorophyta	Prasinophyceae	Clade IX-B		765	AB158374	0.9465	946	615	Nephroselmis astigmatica gene for 18S ribosomal RNA, partial sequence
ZZ0036613	Biosope_T60	001		T41	74	Chlorophyta	Prasinophyceae	Clade IX-B		799	AB158374	0.9249	1009	741	Nephroselmis astigmatica gene for 18S ribosomal RNA, partial sequence
ZZ0036617	Biosope_T60	002		T41	74	Chlorophyta	Prasinophyceae	Clade IX-B		677	AB158374	0.9458	930	607	Nephroselmis astigmatica gene for 18S ribosomal RNA, partial sequence
ZZ0033985	Biosope_T65	013		T65	32	Chlorophyta	Prasinophyceae	Clade IX-B		620	EU143498	0.9524	977	608	Uncultured marine Prasinophyceae clone PROSOPE.CM-50m.121 18S ribosomal RNA gene, partial sequence
ZZ0034026	Biosope_T65	020		T65	32	Chlorophyta	Prasinophyceae	Clade IX-B		515	EU143498	0.9522	805	501	Uncultured marine Prasinophyceae clone PROSOPE.CM-50m.121 18S ribosomal RNA gene, partial sequence
ZZ0034028	Biosope_T65	028		T65	32	Chlorophyta	Prasinophyceae	Clade IX-B		791	EU143494	0.9508	1245	790	Uncultured marine Prasinophyceae clone PROSOPE.CD-15m.144 18S ribosomal RNA gene, partial sequence
ZZ0034030	Biosope_T65	032	Yes	T65	32	Chlorophyta	Prasinophyceae	Clade IX-B		680	EU143494	0.9457	1041	679	Uncultured marine Prasinophyceae clone PROSOPE.CD-15m.144 18S ribosomal RNA gene, partial sequence
ZZ0033977	Biosope_T65	115		T65	32	Chlorophyta	Prasinophyceae	Clade IX-B		776	EU143494	0.9459	1189	774	Uncultured marine Prasinophyceae clone PROSOPE.CD-15m.144 18S ribosomal RNA gene, partial sequence
ZZ0033988	Biosope_T65	134		T65	32	Chlorophyta	Prasinophyceae	Clade IX-B		620	EU143498	0.9545	997	614	Uncultured marine Prasinophyceae clone PROSOPE.CM-50m.121 18S ribosomal RNA gene, partial sequence
ZZ0033989	Biosope_T65	135		T65	32	Chlorophyta	Prasinophyceae	Clade IX-B		613	EU143498	0.9538	979	605	Uncultured marine Prasinophyceae clone PROSOPE.CM-50m.121 18S ribosomal RNA gene, partial sequence
ZZ0036520	Biosope_T19	002		T19	19	Chlorophyta	Prasinophyceae	Clade VII-A		653	AB275078	0.9786	1197	652	Uncultured eukaryote gene for SSU rRNA, partial sequence, clone: DSGM-78
ZZ0036525	Biosope_T19	007		T19	19	Chlorophyta	Prasinophyceae	Clade VII-A		795	EU106769	0.9937	1536	794	Prasinophyte sp. RCC917 (clade VIIA) 18S ribosomal RNA gene, partial sequence
ZZ0036519	Biosope_T19	019	Yes	T19	19	Chlorophyta	Prasinophyceae	Clade VII-A		782	AB275078	0.9872	1485	781	Uncultured eukaryote gene for SSU rRNA, partial sequence, clone: DSGM-78
ZZ0036521	Biosope_T19	021		T19	19	Chlorophyta	Prasinophyceae	Clade VII-A		701	AB275078	0.9815	1300	700	Uncultured eukaryote gene for SSU rRNA, partial sequence, clone: DSGM-78
ZZ0036508	Biosope_T19	123		T19	19	Chlorophyta	Prasinophyceae	Clade VII-A		780	EU106769	0.9947	1467	758	Prasinophyte sp. RCC917 (clade VIIA) 18S ribosomal RNA gene, partial sequence
ZZ0036510	Biosope_T19	125		T19	19	Chlorophyta	Prasinophyceae	Clade VII-A		796	AB275078	0.9874	1513	795	Uncultured eukaryote gene for SSU rRNA, partial sequence, clone: DSGM-78
ZZ0036513	Biosope_T19	128	Yes	T19	128	Chlorophyta	Prasinophyceae	Clade VII-A		564	EU106769	0.9716	1005	563	Prasinophyte sp. RCC917 (clade VIIA) 18S ribosomal RNA gene, partial sequence
ZZ0036514	Biosope_T19	129		T19	19	Chlorophyta	Prasinophyceae	Clade VII-A		718	EU106769	0.9958	1400	717	Prasinophyte sp. RCC917 (clade VIIA) 18S ribosomal RNA gene, partial sequence
ZZ0037004	Biosope_T33	201		T19	19	Chlorophyta	Prasinophyceae	Clade VII-A		860	AY425302	0.9965	1673	859	Prasinophyte sp. RCC 287 small subunit ribosomal RNA gene, partial sequence
ZZ0034032	Biosope_T65	038		T65	119	Chlorophyta	Prasinophyceae	Clade VII-A		821	EU143500	0.9903	1564	820	Uncultured marine Prasinophyceae clone PROSOPE.CD-50m.201 18S ribosomal RNA gene, partial sequence
ZZ0034043	Biosope_T65	092		T65	119	Chlorophyta	Prasinophyceae	Clade VII-A		610	EU143500	0.9885	1154	609	Uncultured marine Prasinophyceae clone PROSOPE.CD-50m.201 18S ribosomal RNA gene, partial sequence
ZZ0033975	Biosope_T65	109	Yes	T65	109	Chlorophyta	Prasinophyceae	Clade VII-A		565	AY425302	0.98	1003	549	Prasinophyte sp. RCC 287 small subunit ribosomal RNA gene, partial sequence
ZZ0033979	Biosope_T65	119	Yes	T65	119	Chlorophyta	Prasinophyceae	Clade VII-A		616	EU143500	0.9951	1197	615	Uncultured marine Prasinophyceae clone PROSOPE.CD-50m.201 18S ribosomal RNA gene, partial sequence
ZZ0036499	Biosope_T17	033		T123	21	Chlorophyta	Prasinophyceae	clade VII-B		745	AY046849	0.9893	1411	744	Uncultured eukaryote isolate C3_E020 18S ribosomal RNA gene, partial sequence
ZZ0036523	Biosope_T19	003	Yes	T19	3	Chlorophyta	Prasinophyceae	clade VII-B		814	AY046849	0.9913	1550	807	Uncultured eukaryote isolate C3_E020 18S ribosomal RNA gene, partial sequence
ZZ0036524	Biosope_T19	006		T19	3	Chlorophyta	Prasinophyceae	clade VII-B		699	AY046849	0.9871	1312	698	Uncultured eukaryote isolate C3_E020 18S ribosomal RNA gene, partial sequence
ZZ0036506	Biosope_T19	010		T123	21	Chlorophyta	Prasinophyceae	clade VII-B		722	AY046849	0.9875	1364	721	Uncultured eukaryote isolate C3_E020 18S ribosomal RNA gene, partial sequence
ZZ0036507	Biosope_T19	011		T123	21	Chlorophyta	Prasinophyceae	clade VII-B		708	AY046849	0.9873	1336	707	Uncultured eukaryote isolate C3_E020 18S ribosomal RNA gene, partial sequence
ZZ0036515	Biosope_T19	015		T123	21	Chlorophyta	Prasinophyceae	clade VII-B		852	AY046849	0.9871	1606	851	Uncultured eukaryote isolate C3_E020 18S ribosomal RNA gene, partial sequence
ZZ0036518	Biosope_T19	018		T123	21	Chlorophyta	Prasinophyceae	clade VII-B		724	AY046849	0.989	1376	723	Uncultured eukaryote isolate C3_E020 18S ribosomal RNA gene, partial sequence
ZZ0036803	Biosope_T84	077		T123	21	Chlorophyta	Prasinophyceae	clade VII-B		750	AY046849	0.9893	1421	749	Uncultured eukaryote isolate C3_E020 18S ribosomal RNA gene, partial sequence
ZZ0036832	Biosope_T88	015		T123	21	Chlorophyta	Prasinophyceae	clade VII-B		710	AY046849	0.9817	1302	709	Uncultured eukaryote isolate C3_E020 18S ribosomal RNA gene, partial sequence
ZZ0036834	Biosope_T88	036		T123	21	Chlorophyta	Prasinophyceae	clade VII-B		831	AY046849	0.9782	1501	826	Uncultured eukaryote isolate C3_E020 18S ribosomal RNA gene, partial sequence
ZZ0036838	Biosope_T88	064		T123	21	Chlorophyta	Prasinophyceae	clade VII-B		686	AY046849	0.984	1277	685	Uncultured eukaryote isolate C3_E020 18S ribosomal RNA gene, partial sequence
ZZ0036840	Biosope_T88	075		T123	21	Chlorophyta	Prasinophyceae	clade VII-B		760	AY046849	0.9803	1386	759	Uncultured eukaryote isolate C3_E020 18S ribosomal RNA gene, partial sequence
ZZ0036841	Biosope_T88	077		T123	21	Chlorophyta	Prasinophyceae	clade VII-B		701	AY046849	0.9843	1300	700	Uncultured eukaryote isolate C3_E020 18S ribosomal RNA gene, partial sequence
ZZ0036827	Biosope_T88	104		T123	21	Chlorophyta	Prasinophyceae	clade VII-B		630	AY046849	0.9762	1128	629	Uncultured eukaryote isolate C3_E020 18S ribosomal RNA gene, partial sequence
ZZ0036828	Biosope_T88	113		T123	21	Chlorophyta	Prasinophyceae	clade VII-B		728	AY046849	0.9849	1352	726	Uncultured eukaryote isolate C3_E020 18S ribosomal RNA gene, partial sequence
ZZ0036856	Biosope_T123	003		T123	21	Chlorophyta	Prasinophyceae	clade VII-B		806	AY046849	0.9838	1481	799	Uncultured eukaryote isolate C3_E020 18S ribosomal RNA gene, partial sequence
ZZ0036863	Biosope_T123	004		T123	21	Chlorophyta	Prasinophyceae	clade VII-B		684	AY046849	0.9883	1275	683	Uncultured eukaryote isolate C3_E020 18S ribosomal RNA gene, partial sequence
ZZ0036845	Biosope_T123	011		T123	21	Chlorophyta	Prasinophyceae	clade VII-B		768	AY046849	0.9909	1463	766	Uncultured eukaryote isolate C3_E020 18S ribosomal RNA gene, partial sequence
ZZ0036847	Biosope_T123	014	Yes	T123	14	Chlorophyta	Prasinophyceae	clade VII-B		438	AY046849	0.9675	728	427	Uncultured eukaryote isolate C3_E020 18S ribosomal RNA gene, partial sequence
ZZ0036852	Biosope_T123	021	Yes	T123	21	Chlorophyta	Prasinophyceae	clade VII-B		747	AY046849	0.9893	1415	746	Uncultured eukaryote isolate C3_E020 18S ribosomal RNA gene, partial sequence
ZZ0036854	Biosope_T123	025		T123	21	Chlorophyta	Prasinophyceae	clade VII-B		699	AY046849	0.9929	1344	698	Uncultured eukaryote isolate C3_E020 18S ribosomal RNA gene, partial sequence
ZZ0036855	Biosope_T123	027		T123	21	Chlorophyta	Prasinophyceae	clade VII-B		810	AY046849	0.9852	1509	809	Uncultured eukaryote isolate C3_E020 18S ribosomal RNA gene, partial sequence
ZZ0036860	Biosope_T123	035		T123	21	Chlorophyta	Prasinophyceae	clade VII-B		680	AY046849	0.9912	1304	679	Uncultured eukaryote isolate C3_E020 18S ribosomal RNA gene, partial sequence
ZZ0036867	Biosope_T123	050		T123	21	Chlorophyta	Prasinophyceae	clade VII-B		730	AY046849	0.9822	1342	729	Uncultured eukaryote isolate C3_E020 18S ribosomal RNA gene, partial sequence
ZZ0036527	Biosope_T19	009		T19	127	Chlorophyta	Prasinophyceae	clade VII		713	AY046849	0.9666	1120	656	Uncultured eukaryote isolate C3_E020 18S ribosomal RNA gene, partial sequence
ZZ0036517	Biosope_T19	017		T19	127	Chlorophyta	Prasinophyceae	clade VII		737	AY046849	0.9612	1152	692	Uncultured eukaryote isolate C3_E020 18S ribosomal RNA gene, partial sequence
ZZ0036512	Biosope_T19	127	Yes	T19	127	Chlorophyta	Prasinophyceae	clade VII		838	AY046849	0.9405	1257	837	Uncultured eukaryote isolate C3_E020 18S ribosomal RNA gene, partial sequence
ZZ0036789	Biosope_T84	035		T19	127	Chlorophyta	Prasinophyceae	clade VII		767	AY046849	0.9585	1142	695	Uncultured eukaryote isolate C3_E020 18S ribosomal RNA gene, partial sequence
ZZ0036797	Biosope_T84	054		T19	127	Chlorophyta	Prasinophyceae	clade VII		650	AY046849	0.9522	993	624	Uncultured eukaryote isolate C3_E020 18S ribosomal RNA gene, partial sequence
ZZ0034183	Biosope_T159	082	Yes	T159	82	Chlorophyta	Prasinophyceae	Mamiellales		507	EU143453	0.9684	878	506	Uncultured marine Micromonas clone PROSOPE.C5-25m.9 18S ribosomal RNA gene, partial sequence
ZZ0037021	Biosope_T33	096		T148	7	Chlorophyta	Prasinophyceae	Mamiellales	Bathycoccus	866	AY425315	0.9988	1709	865	Bathycoccus prasinos small subunit ribosomal RNA gene, partial sequence
ZZ0036548	Biosope_T39	020		T148	7	Chlorophyta	Prasinophyceae	Mamiellales	Bathycoccus	859	AY425315	0.9977	1687	858	Bathycoccus prasinos small subunit ribosomal RNA gene, partial sequence
ZZ0036531	Biosope_T39	108		T148	7	Chlorophyta	Prasinophyceae	Mamiellales	Bathycoccus	863	AY425315	0.9954	1679	862	Bathycoccus prasinos small subunit ribosomal RNA gene, partial sequence
ZZ0036985	Biosope_T148	007	Yes	T148	7	Chlorophyta	Prasinophyceae	Mamiellales	Bathycoccus	699	DQ055172	0.9943	1348	698	Uncultured prasinophyte clone NW414.29 18S ribosomal RNA gene, partial sequence
ZZ0036990	Biosope_T148	090		T148	7	Chlorophyta	Prasinophyceae	Mamiellales	Bathycoccus	638	DQ055172	0.9937	1227	637	Uncultured prasinophyte clone NW414.29 18S ribosomal RNA gene, partial sequence
ZZ0034172	Biosope_T159	062		T159	101	Chlorophyta	Prasinophyceae	Mamiellales	Bathycoccus	498	EU143386	0.994	963	497	Uncultured marine Bathycoccus clone PROSOPE.C3-95m.146 18S ribosomal RNA gene, partial sequence
ZZ0034182	Biosope_T159	081		T159	101	Chlorophyta	Prasinophyceae	Mamiellales	Bathycoccus	498	EU143386	0.998	979	497	Uncultured marine Bathycoccus clone PROSOPE.C3-95m.146 18S ribosomal RNA gene, partial sequence
ZZ0034186	Biosope_T159	088		T159	101	Chlorophyta	Prasinophyceae	Mamiellales	Bathycoccus	505	EU143386	0.996	985	504	Uncultured marine Bathycoccus clone PROSOPE.C3-95m.146 18S ribosomal RNA gene, partial sequence
ZZ0034152	Biosope_T159	101	Yes	T159	101	Chlorophyta	Prasinophyceae	Mamiellales	Bathycoccus	509	EU143386	0.9921	977	508	Uncultured marine Bathycoccus clone PROSOPE.C3-95m.146 18S ribosomal RNA gene, partial sequence
ZZ0036942	Biosope_T142	009		T142	41	Chlorophyta	Prasinophyceae	Mamiellales	Micromonas	729	AY426890	0.9973	1429	728	Uncultured marine eukaryote clone BL010320.1 18S ribosomal RNA gene, partial sequence
ZZ0036922	Biosope_T142	010		T148	102	Chlorophyta	Prasinophyceae	Mamiellales	Micromonas	594	AY425319	0.9983	1160	588	Uncultured prasinophyte clone RA000412.97 small subunit ribosomal RNA gene, partial sequence
ZZ0036927	Biosope_T142	020		T142	41	Chlorophyta	Prasinophyceae	Mamiellales	Micromonas	610	AY426890	0.9951	1179	609	Uncultured marine eukaryote clone BL010320.1 18S ribosomal RNA gene, partial sequence
ZZ0036928	Biosope_T142	021	Yes	T142	21	Chlorophyta	Prasinophyceae	Mamiellales	Micromonas	567	AJ964971	0.9947	1100	566	Uncultured marine picoplancton 18S rRNA gene, clone He001005_4
ZZ0036931	Biosope_T142	025		T142	41	Chlorophyta	Prasinophyceae	Mamiellales	Micromonas	595	AY426890	0.9899	1132	594	Uncultured marine eukaryote clone BL010320.1 18S ribosomal RNA gene, partial sequence
ZZ0036932	Biosope_T142	026		T142	41	Chlorophyta	Prasinophyceae	Mamiellales	Micromonas	450	AY295387	0.9933	860	448	Uncultured chlorophyte clone RA000412.153 18S small subunit ribosomal RNA gene, partial sequence
ZZ0036936	Biosope_T142	037		T142	41	Chlorophyta	Prasinophyceae	Mamiellales	Micromonas	615	AY426890	0.9984	1201	609	Uncultured marine eukaryote clone BL010320.1 18S ribosomal RNA gene, partial sequence
ZZ0036937	Biosope_T142	038		T142	41	Chlorophyta	Prasinophyceae	Mamiellales	Micromonas	541	AY426890	0.9926	1035	540	Uncultured marine eukaryote clone BL010320.1 18S ribosomal RNA gene, partial sequence
ZZ0036939	Biosope_T142	041	Yes	T142	41	Chlorophyta	Prasinophyceae	Mamiellales	Micromonas	546	AY426890	0.9925	1023	532	Uncultured marine eukaryote clone BL010320.1 18S ribosomal RNA gene, partial sequence
ZZ0036975	Biosope_T148	102	Yes	T148	102	Chlorophyta	Prasinophyceae	Mamiellales	Micromonas	497	AM041116	0.994	955	496	Uncultured eukaryotic picoplankton partial 18S rRNA gene, clone I1B3
ZZ0034168	Biosope_T159	036	Yes	T159	36	Chlorophyta	Prasinophyceae	Mamiellales	Micromonas	511	EU143448	0.9746	910	510	Uncultured marine Micromonas clone PROSOPE.E1-30m.107 18S ribosomal RNA gene, partial sequence
ZZ0034175	Biosope_T159	067	Yes	T159	67	Chlorophyta	Prasinophyceae	Mamiellales	Micromonas	509	EU143453	0.9646	866	508	Uncultured marine Micromonas clone PROSOPE.C5-25m.9 18S ribosomal RNA gene, partial sequence
ZZ0034177	Biosope_T159	069	Yes	T159	69	Chlorophyta	Prasinophyceae	Mamiellales	Micromonas	598	EU143462	0.9963	1063	543	Uncultured marine Micromonas clone PROSOPE.CU-30m.25 18S ribosomal RNA gene, partial sequence
ZZ0034178	Biosope_T159	070	Yes	T159	70	Chlorophyta	Prasinophyceae	Mamiellales	Micromonas	508	EU143448	0.9902	967	507	Uncultured marine Micromonas clone PROSOPE.E1-30m.107 18S ribosomal RNA gene, partial sequence
ZZ0034179	Biosope_T159	072		T159	70	Chlorophyta	Prasinophyceae	Mamiellales	Micromonas	409	EU143449	0.9926	777	403	Uncultured marine Micromonas clone PROSOPE.CU-30m.18 18S ribosomal RNA gene, partial sequence
ZZ0034184	Biosope_T159	084		T159	70	Chlorophyta	Prasinophyceae	Mamiellales	Micromonas	509	EU143448	0.998	1001	508	Uncultured marine Micromonas clone PROSOPE.E1-30m.107 18S ribosomal RNA gene, partial sequence
ZZ0034185	Biosope_T159	085	Yes	T159	85	Chlorophyta	Prasinophyceae	Mamiellales	Micromonas	500	EU143448	0.98	912	499	Uncultured marine Micromonas clone PROSOPE.E1-30m.107 18S ribosomal RNA gene, partial sequence
ZZ0034187	Biosope_T159	091		T159	85	Chlorophyta	Prasinophyceae	Mamiellales	Micromonas	510	EU143448	0.9784	924	509	Uncultured marine Micromonas clone PROSOPE.E1-30m.107 18S ribosomal RNA gene, partial sequence
ZZ0034190	Biosope_T159	099		T159	70	Chlorophyta	Prasinophyceae	Mamiellales	Micromonas	500	EU143453	0.984	928	499	Uncultured marine Micromonas clone PROSOPE.C5-25m.9 18S ribosomal RNA gene, partial sequence
ZZ0036940	Biosope_T142	007		T148	6	Chlorophyta	Prasinophyceae	Mamiellales	Ostreococcus	796	CP000592	0.9987	1570	795	Ostreococcus lucimarinus CCE9901 chromosome 12, complete sequence
ZZ0036941	Biosope_T142	008		T148	6	Chlorophyta	Prasinophyceae	Mamiellales	Ostreococcus	487	CP000592	0.9938	938	484	Ostreococcus lucimarinus CCE9901 chromosome 12, complete sequence
ZZ0036923	Biosope_T142	011		T148	6	Chlorophyta	Prasinophyceae	Mamiellales	Ostreococcus	615	CP000592	0.9984	1211	614	Ostreococcus lucimarinus CCE9901 chromosome 12, complete sequence
ZZ0036924	Biosope_T142	012		T148	6	Chlorophyta	Prasinophyceae	Mamiellales	Ostreococcus	488	CP000592	0.9959	952	487	Ostreococcus lucimarinus CCE9901 chromosome 12, complete sequence
ZZ0036929	Biosope_T142	022		T148	6	Chlorophyta	Prasinophyceae	Mamiellales	Ostreococcus	767	CP000592	0.9974	1505	766	Ostreococcus lucimarinus CCE9901 chromosome 12, complete sequence
ZZ0036933	Biosope_T142	029		T148	6	Chlorophyta	Prasinophyceae	Mamiellales	Ostreococcus	809	CP000592	1	1604	808	Ostreococcus lucimarinus CCE9901 chromosome 12, complete sequence
ZZ0036935	Biosope_T142	032		T148	6	Chlorophyta	Prasinophyceae	Mamiellales	Ostreococcus	661	CP000592	1	1310	660	Ostreococcus lucimarinus CCE9901 chromosome 12, complete sequence
ZZ0036938	Biosope_T142	040		T148	6	Chlorophyta	Prasinophyceae	Mamiellales	Ostreococcus	496	CP000592	0.998	959	487	Ostreococcus lucimarinus CCE9901 chromosome 12, complete sequence
ZZ0036982	Biosope_T148	006	Yes	T148	6	Chlorophyta	Prasinophyceae	Mamiellales	Ostreococcus	669	CP000592	0.9985	1312	668	Ostreococcus lucimarinus CCE9901 chromosome 12, complete sequence
ZZ0034153	Biosope_T159	001	Yes	T159	1	Chlorophyta	Prasinophyceae	Mamiellales	Ostreococcus	501	AY329635	0.998	985	500	Ostreococcus tauri 18S ribosomal RNA gene, partial sequence
ZZ0034154	Biosope_T159	002		T159	1	Chlorophyta	Prasinophyceae	Mamiellales	Ostreococcus	500	AY329635	1	991	499	Ostreococcus tauri 18S ribosomal RNA gene, partial sequence
ZZ0034155	Biosope_T159	004	Yes	T159	4	Chlorophyta	Prasinophyceae	Mamiellales	Ostreococcus	505	AY425312	0.9638	797	469	Uncultured prasinophyte clone RA000412.150 small subunit ribosomal RNA gene, partial sequence
ZZ0034156	Biosope_T159	007		T159	1	Chlorophyta	Prasinophyceae	Mamiellales	Ostreococcus	458	AY425313	0.9934	884	457	Ostreococcus sp. RCC 501 small subunit ribosomal RNA gene, partial sequence
ZZ0034157	Biosope_T159	012		T159	1	Chlorophyta	Prasinophyceae	Mamiellales	Ostreococcus	511	AY329635	0.998	1005	510	Ostreococcus tauri 18S ribosomal RNA gene, partial sequence
ZZ0034158	Biosope_T159	014		T159	1	Chlorophyta	Prasinophyceae	Mamiellales	Ostreococcus	508	AY329635	0.9941	983	507	Ostreococcus tauri 18S ribosomal RNA gene, partial sequence
ZZ0034159	Biosope_T159	015		T159	1	Chlorophyta	Prasinophyceae	Mamiellales	Ostreococcus	498	AY329635	0.998	979	497	Ostreococcus tauri 18S ribosomal RNA gene, partial sequence
ZZ0036529	Biosope_T39	105	Yes	T39	105	Cryptophyta	Cryptophyceae			860	EF526818	0.9784	1166	647	Uncultured marine eukaryote clone NIF_3C11 18S ribosomal RNA gene, partial sequence
ZZ0034161	Biosope_T159	021	Yes	T159	21	Cryptophyta	Cryptophyceae			540	AY919703	0.9718	803	460	Uncultured freshwater cryptophyte clone LG07-11 18S ribosomal RNA gene, partial sequence
ZZ0034164	Biosope_T159	028	Yes	T159	28	Cryptophyta	Cryptophyceae		Teleaulax	504	EF527012	0.9863	823	438	Uncultured marine eukaryote clone SIF_2D12 18S ribosomal RNA gene, partial sequence
ZZ0034166	Biosope_T159	031	Yes	T159	31	Cryptophyta	Cryptophyceae		Teleaulax	510	AB364287	0.9961	993	508	Teleaulax amphioxeia gene for 18S ribosomal RNA, partial sequence
ZZ0037024	Biosope_T35	011		T58	80	Haptophyta				865	EU106795	0.9089	1063	863	Emiliania huxleyi strain RCC951 18S ribosomal RNA gene, partial sequence
ZZ0036596	Biosope_T58	023		T58	80	Haptophyta				699	DQ120002	0.9609	961	583	Uncultured marine eukaryote clone NOR50.28 18S ribosomal RNA gene, partial sequence
ZZ0036608	Biosope_T58	080	Yes	T58	80	Haptophyta				729	DQ120002	0.9592	993	607	Uncultured marine eukaryote clone NOR50.28 18S ribosomal RNA gene, partial sequence
ZZ0033971	Biosope_T65	100	Yes	T65	100	Haptophyta				628	AM490999	0.9291	868	619	Pseudoisochrysis paradoxa partial 18S rRNA gene, strain CCAP949/1
ZZ0036992	Biosope_T33	001	Yes	T33	1	Haptophyta	Prymnesiophyceae		Calyptrosphaera	824	AM490992	0.983	1522	823	Calyptrosphaera sp. LKM-2007-1 partial 18S rRNA gene, strain ALGO calyp1
ZZ0037020	Biosope_T33	008	Yes	T33	8	Haptophyta	Prymnesiophyceae			711	AF107088	0.9902	1340	710	Unidentified prymnesiophyte clone OLI51050 18S ribosomal RNA gene, complete sequence
ZZ0037013	Biosope_T33	039	Yes	T33	39	Haptophyta	Prymnesiophyceae			864	AF107091	0.9942	1653	863	Unidentified prymnesiophyte clone OLI51080 18S ribosomal RNA gene, complete sequence
ZZ0037019	Biosope_T33	066		T33	8	Haptophyta	Prymnesiophyceae			821	AF107088	0.9915	1558	820	Unidentified prymnesiophyte clone OLI51050 18S ribosomal RNA gene, complete sequence
ZZ0037005	Biosope_T33	218		T33	1	Haptophyta	Prymnesiophyceae		Calyptrosphaera	825	AM490992	0.9818	1516	824	Calyptrosphaera sp. LKM-2007-1 partial 18S rRNA gene, strain ALGO calyp1
ZZ0037036	Biosope_T35	003	Yes	T35	3	Haptophyta	Prymnesiophyceae			800	AJ246273	0.9738	1411	799	CHI246273 Chrysochromulina campanulifera 18S rRNA gene, strain J10
ZZ0037038	Biosope_T35	037	Yes	T35	37	Haptophyta	Prymnesiophyceae			863	AJ246271	0.9731	1507	853	CKA246271 Chrysochromulina kappa 18S rRNA gene, strain EN3
ZZ0037048	Biosope_T35	097		T35	3	Haptophyta	Prymnesiophyceae			766	AJ246273	0.9751	1364	763	CHI246273 Chrysochromulina campanulifera 18S rRNA gene, strain J10
ZZ0037030	Biosope_T35	156	Yes	T35	156	Haptophyta	Prymnesiophyceae			720	AM490987	0.9591	1168	707	Syracosphaera pulchra partial 18S rRNA gene, strain ALGO GK 17
ZZ0036599	Biosope_T58	035	Yes	T58	35	Haptophyta	Prymnesiophyceae		Phaeocystis	709	EU106820	0.9986	1398	708	Phaeocystis sp. RCC993 18S ribosomal RNA gene, partial sequence
ZZ0036601	Biosope_T58	048		T58	35	Haptophyta	Prymnesiophyceae		Phaeocystis	769	EU106820	0.9961	1495	768	Phaeocystis sp. RCC993 18S ribosomal RNA gene, partial sequence
ZZ0036604	Biosope_T58	072		T84	38	Haptophyta	Prymnesiophyceae			700	AY426921	0.9872	1298	699	Uncultured marine eukaryote clone BL010625.10 18S ribosomal RNA gene, partial sequence
ZZ0036591	Biosope_T58	110	Yes	T58	110	Haptophyta	Prymnesiophyceae			439	AJ402346	0.9955	841	438	ECL402346 eukaryote clone OLI11007 18S rRNA gene
ZZ0036593	Biosope_T58	115		T58	110	Haptophyta	Prymnesiophyceae			401	AJ402346	0.995	765	400	ECL402346 eukaryote clone OLI11007 18S rRNA gene
ZZ0036624	Biosope_T60	034	Yes	T60	34	Haptophyta	Prymnesiophyceae		Braarudosphaera	699	AB250784	0.991	1271	667	Braarudosphaera bigelowii gene for 18S rRNA, partial sequence, isolate: TP05-6-a
ZZ0036627	Biosope_T60	041		T84	38	Haptophyta	Prymnesiophyceae			549	AY426921	0.9854	1009	548	Uncultured marine eukaryote clone BL010625.10 18S ribosomal RNA gene, partial sequence
ZZ0034033	Biosope_T65	040	Yes	T65	40	Haptophyta	Prymnesiophyceae		Chrysochromulina	808	EF172967	0.9975	1552	790	Uncultured eukaryote clone N10E02 18S ribosomal RNA gene, partial sequence
ZZ0033998	Biosope_T65	145		T65	40	Haptophyta	Prymnesiophyceae		Chrysochromulina	773	AM491017	0.9909	1469	772	Chrysochromulina leadbeateri partial 18S rRNA gene, strain UIO ERIK
ZZ0034019	Biosope_T65	172	Yes	T65	172	Haptophyta	Prymnesiophyceae			757	AF107085	0.996	1469	756	Unidentified prymnesiophyte clone OLI26047 18S ribosomal RNA gene, complete sequence
ZZ0036790	Biosope_T84	038	Yes	T84	38	Haptophyta	Prymnesiophyceae			758	AY426921	0.9855	1396	756	Uncultured marine eukaryote clone BL010625.10 18S ribosomal RNA gene, partial sequence
ZZ0036837	Biosope_T88	057		T84	38	Haptophyta	Prymnesiophyceae			750	AY426921	0.984	1370	747	Uncultured marine eukaryote clone BL010625.10 18S ribosomal RNA gene, partial sequence
ZZ0036853	Biosope_T123	024		T33	39	Haptophyta	Prymnesiophyceae			694	AF107091	0.9913	1294	686	Unidentified prymnesiophyte clone OLI51080 18S ribosomal RNA gene, complete sequence
ZZ0036857	Biosope_T123	030		T84	38	Haptophyta	Prymnesiophyceae			820	EF172967	0.9842	1505	819	Uncultured eukaryote clone N10E02 18S ribosomal RNA gene, partial sequence
ZZ0036859	Biosope_T123	034	Yes	T123	34	Haptophyta	Prymnesiophyceae		Emiliana	766	EU106827	0.9974	1497	765	Emiliania huxleyi strain RCC1001 18S ribosomal RNA gene, partial sequence
ZZ0037009	Biosope_T33	026		T33	44	Radiolaria				858	EF172906	0.9965	1677	857	Uncultured eukaryote clone SSRPC18 18S ribosomal RNA gene, partial sequence
ZZ0037015	Biosope_T33	044	Yes	T33	44	Radiolaria				867	EF172906	0.9988	1711	866	Uncultured eukaryote clone SSRPC18 18S ribosomal RNA gene, partial sequence
ZZ0037022	Biosope_T33	098	Yes	T33	98	Radiolaria				862	EF172906	0.9977	1693	861	Uncultured eukaryote clone SSRPC18 18S ribosomal RNA gene, partial sequence
ZZ0036998	Biosope_T33	167	Yes	T33	167	Radiolaria				870	AY665078	0.9966	1693	869	Uncultured eukaryote clone SCM37C15 18S ribosomal RNA gene, partial sequence
ZZ0036541	Biosope_T39	153	Yes	T39	153	Radiolaria				840	AY268045	0.9548	1350	839	Sticholonche sp. JJP-2003 small subunit ribosomal RNA gene, partial sequence
ZZ0036836	Biosope_T88	055	Yes	T88	55	Radiolaria				448	DQ918058	0.9893	704	373	Uncultured marine eukaryote clone ENVP10203.00267 18S ribosomal RNA gene, partial sequence
ZZ0036858	Biosope_T123	033	Yes	T123	33	Stramenopiles	Bacillariophyceae			809	AY046808	0.9474	1116	722	Uncultured eukaryote isolate C2_E018 18S ribosomal RNA gene, partial sequence
ZZ0036522	Biosope_T19	022	Yes	T19	22	Stramenopiles	Bacillariophyceae		Pseudo-nitzschia	685	AY485490	0.981	1241	684	Pseudo-nitzschia sp. CCMP1309 18S ribosomal RNA gene, partial sequence
ZZ0036549	Biosope_T39	003		T39	110	Stramenopiles	Bicosoecida		Caecitellus	802	AF174368	0.9875	1511	801	Caecitellus parvulus strain NBH4 18S ribosomal RNA gene, partial sequence
ZZ0036532	Biosope_T39	110	Yes	T39	110	Stramenopiles	Bicosoecida		Caecitellus	791	AF174368	0.9798	1441	790	Caecitellus parvulus strain NBH4 18S ribosomal RNA gene, partial sequence
ZZ0036866	Biosope_T123	046	Yes	T123	46	Stramenopiles	Bicosoecida			759	DQ220718	0.9573	1217	747	Pseudobodo tremulans strain HFCC36 18S ribosomal RNA gene, partial sequence
ZZ0037032	Biosope_T35	018	Yes	T35	18	Stramenopiles	Chrysophyceae	clade marine A		859	EF172948	0.9654	1384	809	Uncultured eukaryote clone SSRPD64 18S ribosomal RNA gene, partial sequence
ZZ0037042	Biosope_T35	061		T60	30	Stramenopiles	Chrysophyceae	clade marine A		858	EF172948	0.9837	1584	857	Uncultured eukaryote clone SSRPD64 18S ribosomal RNA gene, partial sequence
ZZ0036538	Biosope_T39	013	Yes	T39	13	Stramenopiles	Chrysophyceae	clade marine A		862	EF172948	0.9651	1465	858	Uncultured eukaryote clone SSRPD64 18S ribosomal RNA gene, partial sequence
ZZ0036535	Biosope_T39	120		T60	30	Stramenopiles	Chrysophyceae	clade marine A		853	EF172948	0.9859	1596	852	Uncultured eukaryote clone SSRPD64 18S ribosomal RNA gene, partial sequence
ZZ0036631	Biosope_T60	006		T60	30	Stramenopiles	Chrysophyceae	clade marine A		519	EF172948	0.9942	1005	518	Uncultured eukaryote clone SSRPD64 18S ribosomal RNA gene, partial sequence
ZZ0036614	Biosope_T60	011		T60	30	Stramenopiles	Chrysophyceae	clade marine A		663	EF172948	0.9819	1219	662	Uncultured eukaryote clone SSRPD64 18S ribosomal RNA gene, partial sequence
ZZ0036621	Biosope_T60	030	Yes	T60	30	Stramenopiles	Chrysophyceae	clade marine A		658	EF172948	0.9985	1296	657	Uncultured eukaryote clone SSRPD64 18S ribosomal RNA gene, partial sequence
ZZ0036626	Biosope_T60	038		T60	30	Stramenopiles	Chrysophyceae	clade marine A		712	DQ647511	0.9705	1237	711	Uncultured marine eukaryote clone CD8.06 18S ribosomal RNA gene, partial sequence
ZZ0036630	Biosope_T60	045		T60	30	Stramenopiles	Chrysophyceae	clade marine A		593	EF172948	0.9898	1122	589	Uncultured eukaryote clone SSRPD64 18S ribosomal RNA gene, partial sequence
ZZ0034002	Biosope_T65	151	Yes	T65	151	Stramenopiles	Chrysophyceae	clade marine A		796	DQ647511	0.9749	1419	795	Uncultured marine eukaryote clone CD8.06 18S ribosomal RNA gene, partial sequence
ZZ0036801	Biosope_T84	071	Yes	T84	71	Stramenopiles	Chrysophyceae	clade marine A		498	DQ647511	0.9536	793	494	Uncultured marine eukaryote clone CD8.06 18S ribosomal RNA gene, partial sequence
ZZ0036554	Biosope_T39	040	Yes	T39	40	Stramenopiles	Chrysophyceae	clade marine B		817	AY426840	0.9662	1217	709	Uncultured marine eukaryote clone BL000921.17 18S ribosomal RNA gene, partial sequence
ZZ0036566	Biosope_T39	098	Yes	T39	98	Stramenopiles	Chrysophyceae	clade marine B		776	AY426840	0.9675	1211	706	Uncultured marine eukaryote clone BL000921.17 18S ribosomal RNA gene, partial sequence
ZZ0036615	Biosope_T60	014		T60	24	Stramenopiles	Chrysophyceae	clade marine B		730	AY426840	0.9957	1366	700	Uncultured marine eukaryote clone BL000921.17 18S ribosomal RNA gene, partial sequence
ZZ0036616	Biosope_T60	019	Yes	T60	19	Stramenopiles	Chrysophyceae	Clade marine B		644	AY046864	0.9922	1237	643	Uncultured eukaryote isolate C3_E036 18S ribosomal RNA gene, partial sequence
ZZ0036618	Biosope_T60	023		T60	24	Stramenopiles	Chrysophyceae	Clade marine B		823	AY046860	0.9683	1405	819	Uncultured eukaryote isolate C3_E031 18S ribosomal RNA gene, partial sequence
ZZ0036619	Biosope_T60	024	Yes	T60	24	Stramenopiles	Chrysophyceae	clade marine B		546	AY426840	0.9945	1057	544	Uncultured marine eukaryote clone BL000921.17 18S ribosomal RNA gene, partial sequence
ZZ0036620	Biosope_T60	027		T60	24	Stramenopiles	Chrysophyceae	clade marine B		607	AY426840	0.9951	1179	606	Uncultured marine eukaryote clone BL000921.17 18S ribosomal RNA gene, partial sequence
ZZ0036622	Biosope_T60	031		T60	24	Stramenopiles	Chrysophyceae	clade marine B		603	AY426840	0.9934	1164	602	Uncultured marine eukaryote clone BL000921.17 18S ribosomal RNA gene, partial sequence
ZZ0036625	Biosope_T60	035		T60	24	Stramenopiles	Chrysophyceae	clade marine B		699	AY426840	0.9943	1354	698	Uncultured marine eukaryote clone BL000921.17 18S ribosomal RNA gene, partial sequence
ZZ0036629	Biosope_T60	044		T60	24	Stramenopiles	Chrysophyceae	clade marine B		663	AY426840	0.997	1298	662	Uncultured marine eukaryote clone BL000921.17 18S ribosomal RNA gene, partial sequence
ZZ0034037	Biosope_T65	064		T65	136	Stramenopiles	Chrysophyceae	Clade marine B		658	DQ647516	0.9541	888	564	Uncultured marine eukaryote clone CD8.15 18S ribosomal RNA gene, partial sequence
ZZ0033974	Biosope_T65	104		T65	136	Stramenopiles	Chrysophyceae	Clade marine B		656	EF695207	0.9962	1021	522	Uncultured eukaryote isolate hotp1g9 18S ribosomal RNA gene, partial sequence
ZZ0033987	Biosope_T65	132		T65	136	Stramenopiles	Chrysophyceae	Clade marine B		613	EF695207	0.9979	944	482	Uncultured eukaryote isolate hotp1g9 18S ribosomal RNA gene, partial sequence
ZZ0033990	Biosope_T65	136	Yes	T65	136	Stramenopiles	Chrysophyceae	Clade marine B		625	EF695207	1	977	492	Uncultured eukaryote isolate hotp1g9 18S ribosomal RNA gene, partial sequence
ZZ0033996	Biosope_T65	143		T65	136	Stramenopiles	Chrysophyceae	Clade marine B		624	EF695207	0.9899	938	492	Uncultured eukaryote isolate hotp1g9 18S ribosomal RNA gene, partial sequence
ZZ0033999	Biosope_T65	146		T65	136	Stramenopiles	Chrysophyceae	Clade marine B		796	EF695207	1	1001	504	Uncultured eukaryote isolate hotp1g9 18S ribosomal RNA gene, partial sequence
ZZ0034003	Biosope_T65	152		T65	136	Stramenopiles	Chrysophyceae	Clade marine B		765	EF695207	0.9979	928	471	Uncultured eukaryote isolate hotp1g9 18S ribosomal RNA gene, partial sequence
ZZ0036500	Biosope_T17	037	Yes	T17	37	Stramenopiles	Chrysophyceae	clade marine C		753	DQ647519	0.992	1425	746	Uncultured marine eukaryote clone CD8.18 18S ribosomal RNA gene, partial sequence
ZZ0037043	Biosope_T35	062	Yes	T35	62	Stramenopiles	Chrysophyceae	clade marine C		630	EF172998	0.9905	1201	629	Uncultured eukaryote clone SSRPE02 18S ribosomal RNA gene, partial sequence
ZZ0036632	Biosope_T60	009	Yes	T60	9	Stramenopiles	Chrysophyceae	clade marine C		717	AY129063	0.9892	1221	646	Uncultured marine eukaryote clone UEPAC48p3 18S small subunit ribosomal RNA gene, partial sequence
ZZ0033982	Biosope_T65	123	Yes	T65	123	Stramenopiles	Chrysophyceae	clade marine C		548	EF172974	0.9964	1070	547	Uncultured eukaryote clone Q2B03N10 18S ribosomal RNA gene, partial sequence
ZZ0036792	Biosope_T84	004	Yes	T84	4	Stramenopiles	Chrysophyceae	clade marine C		809	AY129063	0.9951	1572	808	Uncultured marine eukaryote clone UEPAC48p3 18S small subunit ribosomal RNA gene, partial sequence
ZZ0036628	Biosope_T60	042	Yes	T60	42	Stramenopiles	Dictyochophyceae			837	L37204	0.9595	1251	761	TPERRO Pteridomonas danica ribosomal RNA (rRNA)
ZZ0037010	Biosope_T33	029		T88	128	Stramenopiles	Pelagophyceae		Pelagomonas	708	EU106842	1	1404	707	Pelagomonas calceolata strain RCC1062 18S ribosomal RNA gene, partial sequence
ZZ0037002	Biosope_T33	195		T88	128	Stramenopiles	Pelagophyceae		Pelagomonas	746	EU106842	0.996	1455	745	Pelagomonas calceolata strain RCC1062 18S ribosomal RNA gene, partial sequence
ZZ0037006	Biosope_T33	221		T88	128	Stramenopiles	Pelagophyceae		Pelagomonas	824	U40928	0.9976	1618	823	CPU40928 Coccoid pelagophyte CCMP1145 nuclear 18S ribosomal RNA gene
ZZ0036537	Biosope_T39	127		T88	128	Stramenopiles	Pelagophyceae		Pelagomonas	801	EU106842	0.99	1524	800	Pelagomonas calceolata strain RCC1062 18S ribosomal RNA gene, partial sequence
ZZ0036842	Biosope_T88	079		T88	128	Stramenopiles	Pelagophyceae		Pelagomonas	701	EU106842	0.9986	1376	700	Pelagomonas calceolata strain RCC1062 18S ribosomal RNA gene, partial sequence
ZZ0036829	Biosope_T88	128	Yes	T88	128	Stramenopiles	Pelagophyceae		Pelagomonas	729	EU106842	0.9973	1423	728	Pelagomonas calceolata strain RCC1062 18S ribosomal RNA gene, partial sequence
ZZ0036850	Biosope_T123	018		T88	128	Stramenopiles	Pelagophyceae		Pelagomonas	770	EU106842	0.9948	1489	769	Pelagomonas calceolata strain RCC1062 18S ribosomal RNA gene, partial sequence
ZZ0036493	Biosope_T17	014	Yes	T17	14	Stramenopiles	MAST IV			810	DQ337352	0.9963	1576	809	Uncultured marine eukaryote clone IND31.55 18S ribosomal RNA gene, partial sequence
ZZ0036805	Biosope_T84	009	Yes	T84	9	Stramenopiles	MAST IV			799	EF172970	0.9861	1493	791	Uncultured eukaryote clone G03N10 18S ribosomal RNA gene, partial sequence
ZZ0036568	Biosope_T41	118	Yes	T41	118	Stramenopiles	Oomycetes		Hyaloperonospora	791	AY742752	0.9874	1483	790	Hyaloperonospora parasitica 18S ribosomal RNA gene, partial sequence
ZZ0036996	Biosope_T33	138	Yes	T33	138	Telonemia				805	AY665042	0.9814	1471	804	Uncultured eukaryote clone SCM27C3 18S ribosomal RNA gene, partial sequence
