# Supplementary material for: Groups without Cultured Representatives Dominate Eukaryotic Picophytoplankton in the Oligotrophic South East Pacific Ocean
Source: PLoS One. 2009 Oct 29;4(10):e7657. doi: 10.1371/journal.pone.0007657 (PMC2764088; doi:10.1371/journal.pone.0007657)
Supplement: Table S3 — Full sequences obtained from BIOSOPE sorted samples. The OTU column indicates whether the sequence represents an OTU (see Table S2). Taxonomic assignments have been made on the combined information from BLAST and KeyDNATools (see Methods). A sequence has been assigned to a genus if its similarity to a cultured strain belonging to this genus is higher than 98%. (0.02 MB XLS) [file pone.0007657.s003.xls]

## Sheet: Feuil1
Query				Assignement					Blast hit
ID	Clone_library	Clone	OTU	Division	Class	Order	Genus	Length	Accession	% Identities	Score Bits	Overlap Length	Description
ZZ0038150	Biosope_T19	016	yes	Chlorophyta	Prasinophyceae	clade IX		1745	AB058375	0.9001	1877	1629	Coccoid prasinophyte sp. MBIC10622 gene for 18S rRNA, partial sequence
ZZ0038191	Biosope_T65	111	yes	Chlorophyta	Prasinophyceae	clade IX		1756	AJ629844	0.9159	2099	1650	Crustomastix stigmatica partial 18S rRNA gene, strain pras1
ZZ0038171	Biosope_T39	095	yes	Chlorophyta	Prasinophyceae	clade IX-B		1788	EU143498	0.9867	1689	899	Uncultured marine Prasinophyceae clone PROSOPE.CM-50m.121 18S ribosomal RNA gene, partial sequence
ZZ0038177	Biosope_T41	051	yes	Chlorophyta	Prasinophyceae	clade IX-B		1786	AY220091	0.9167	1134	885	Chlamydomonad sp. Pic 8/18 P-17w 18S ribosomal RNA gene, partial sequence
ZZ0038181	Biosope_T41	151	yes	Chlorophyta	Prasinophyceae	clade IX-B		1791	EU143498	0.9756	1604	901	Uncultured marine Prasinophyceae clone PROSOPE.CM-50m.121 18S ribosomal RNA gene, partial sequence
ZZ0038185	Biosope_T41	174	yes	Chlorophyta	Prasinophyceae	clade IX-B		1787	AJ629844	0.8978	1853	1651	Crustomastix stigmatica partial 18S rRNA gene, strain pras1
ZZ0038199	Biosope_T84	034		Chlorophyta	Prasinophyceae	clade IX-B		1786	AB058375	0.9002	1871	1641	Coccoid prasinophyte sp. MBIC10622 gene for 18S rRNA, partial sequence
ZZ0038194	Biosope_T65	141	yes	Chlorophyta	Prasinophyceae	clade IX-B		1756	AB058375	0.899	1857	1641	Coccoid prasinophyte sp. MBIC10622 gene for 18S rRNA, partial sequence
ZZ0038198	Biosope_T84	033	yes	Chlorophyta	Prasinophyceae	clade IX-B		1786	AB058375	0.8972	1828	1642	Coccoid prasinophyte sp. MBIC10622 gene for 18S rRNA, partial sequence
ZZ0038169	Biosope_T39	035	yes	Chlorophyta	Prasinophyceae	clade IX-B		1785	AB058375	0.8965	1832	1640	Coccoid prasinophyte sp. MBIC10622 gene for 18S rRNA, partial sequence
ZZ0038176	Biosope_T41	030		Chlorophyta	Prasinophyceae	clade IX-B		1785	AB058375	0.8959	1824	1640	Coccoid prasinophyte sp. MBIC10622 gene for 18S rRNA, partial sequence
ZZ0038178	Biosope_T41	074	yes	Chlorophyta	Prasinophyceae	clade IX-B		1784	EU143494	0.9521	1421	895	Uncultured marine Prasinophyceae clone PROSOPE.CD-15m.144 18S ribosomal RNA gene, partial sequence
ZZ0038179	Biosope_T41	089	yes	Chlorophyta	Prasinophyceae	clade IX-B		1785	AB058375	0.89	1713	1640	Coccoid prasinophyte sp. MBIC10622 gene for 18S rRNA, partial sequence
ZZ0038180	Biosope_T41	125		Chlorophyta	Prasinophyceae	clade IX-B		1785	AB058375	0.8898	1744	1640	Coccoid prasinophyte sp. MBIC10622 gene for 18S rRNA, partial sequence
ZZ0038182	Biosope_T41	154		Chlorophyta	Prasinophyceae	clade IX-B		1785	AB058375	0.8904	1752	1640	Coccoid prasinophyte sp. MBIC10622 gene for 18S rRNA, partial sequence
ZZ0038183	Biosope_T41	155		Chlorophyta	Prasinophyceae	clade IX-B		1784	EU143494	0.9509	1413	895	Uncultured marine Prasinophyceae clone PROSOPE.CD-15m.144 18S ribosomal RNA gene, partial sequence
ZZ0038184	Biosope_T41	165	yes	Chlorophyta	Prasinophyceae	clade IX-B		1779	AB058375	0.8867	1671	1634	Coccoid prasinophyte sp. MBIC10622 gene for 18S rRNA, partial sequence
ZZ0038153	Biosope_T19	019	yes	Chlorophyta	Prasinophyceae	clade VII-A		1743	AB275078	0.9911	3221	1677	Uncultured eukaryote gene for SSU rRNA, partial sequence, clone: DSGM-78
ZZ0038155	Biosope_T19	128	yes	Chlorophyta	Prasinophyceae	clade VII-A		1748	AY425303	0.9897	3336	1747	Uncultured prasinophyte clone RA001219.46 small subunit ribosomal RNA gene, partial sequence
ZZ0038190	Biosope_T65	109	yes	Chlorophyta	Prasinophyceae	clade VII-A		1756	AY425302	0.97	2985	1732	Prasinophyte sp. RCC 287 small subunit ribosomal RNA gene, partial sequence
ZZ0038192	Biosope_T65	119	yes	Chlorophyta	Prasinophyceae	clade VII-A		1745	AY425302	0.9878	3227	1721	Prasinophyte sp. RCC 287 small subunit ribosomal RNA gene, partial sequence
ZZ0038151	Biosope_T19	018		Chlorophyta	Prasinophyceae	clade VII-B		1756	AJ402358	0.9875	3287	1755	ECL402358 eukaryote clone OLI11305 18S rRNA gene
ZZ0038201	Biosope_T88	015		Chlorophyta	Prasinophyceae	clade VII-B		1785	AJ402359	0.9731	3126	1784	ECL402359 eukaryote clone OLI11345 18S rRNA gene
ZZ0038203	Biosope_T123	014	yes	Chlorophyta	Prasinophyceae	clade VII-B		1778	AJ402358	0.9791	3077	1717	ECL402358 eukaryote clone OLI11305 18S rRNA gene
ZZ0038212	Biosope_T123	021	yes	Chlorophyta	Prasinophyceae	clade VII-B		1730	AJ402358	0.985	3203	1729	ECL402358 eukaryote clone OLI11305 18S rRNA gene
ZZ0038213	Biosope_T19	017		Chlorophyta	Prasinophyceae	clade VII-B		1754	AJ402358	0.9369	2565	1753	ECL402358 eukaryote clone OLI11305 18S rRNA gene
ZZ0038154	Biosope_T19	127	yes	Chlorophyta	Prasinophyceae	clade VII-B		1753	AB017123	0.9141	2093	1626	Pyramimonas propulsa gene for 18S rRNA, partial sequence
ZZ0038162	Biosope_T142	021	yes	Chlorophyta	Prasinophyceae	Mamiellales	Micromonas	1745	AY425319	0.9914	3328	1744	Uncultured prasinophyte clone RA000412.97 small subunit ribosomal RNA gene, partial sequence
ZZ0038206	Biosope_T148	102	yes	Chlorophyta	Prasinophyceae	Mamiellales	Micromonas	1776	AF525860	0.9966	3467	1775	Uncultured marine eukaryote clone UEPAC30Np2 18S ribosomal RNA gene, complete sequence
ZZ0038173	Biosope_T39	105	yes	Cryptophyta	Cryptophyceae			1781	EF526983	0.9596	2218	1328	Uncultured marine eukaryote clone SA1_3C06 18S ribosomal RNA gene, partial sequence
ZZ0038186	Biosope_T58	080	yes	Haptophyta				1799	AB183618	0.9194	2294	1755	Emiliania sp. MBIC10582 gene for 18S rRNA, partial sequence, strain: MBIC10582
ZZ0038197	Biosope_T65	100	yes	Haptophyta				1758	DQ079859	0.9163	2139	1661	Isochrysis sp. CCAP 927/14 18S ribosomal RNA gene, partial sequence
ZZ0038165	Biosope_T33	001	yes	Haptophyta	Prymnesiophyceae			1790	AJ246261	0.9606	2995	1789	CPE246261 Coccolithus pelagicus 18S rRNA gene, strain PLY 182g
ZZ0038166	Biosope_T33	008	yes	Haptophyta	Prymnesiophyceae			1800	AF107088	0.9928	3455	1799	Unidentified prymnesiophyte clone OLI51050 18S ribosomal RNA gene, complete sequence
ZZ0038209	Biosope_T33	039	yes	Haptophyta	Prymnesiophyceae			1800	AF107091	0.9928	3441	1799	Unidentified prymnesiophyte clone OLI51080 18S ribosomal RNA gene, complete sequence
ZZ0038214	Biosope_T58	035	yes	Haptophyta	Prymnesiophyceae	Phaeocystales	Phaeocystis	1800	AF182109	0.9978	3535	1799	AF182109 Phaeocystis globosa isolate CCMP1524 small subunit ribosomal RNA, complete sequence
ZZ0038187	Biosope_T58	110	yes	Haptophyta	Prymnesiophyceae			1800	AF107091	0.9944	3465	1799	Unidentified prymnesiophyte clone OLI51080 18S ribosomal RNA gene, complete sequence
ZZ0038160	Biosope_T60	034	yes	Haptophyta	Prymnesiophyceae			1764	AM490994	0.9802	3205	1763	Chrysochromulina parkeae partial 18S rRNA gene, strain Kawachi, Japan
ZZ0038196	Biosope_T65	172	yes	Haptophyta	Prymnesiophyceae			1770	AF107091	0.9876	3307	1769	Unidentified prymnesiophyte clone OLI51080 18S ribosomal RNA gene, complete sequence
ZZ0038200	Biosope_T84	038	yes	Haptophyta	Prymnesiophyceae			1794	AF107083	0.9639	3042	1793	Unidentified prymnesiophyte clone OLI26017 18S ribosomal RNA gene, complete sequence
ZZ0038205	Biosope_T123	034	yes	Haptophyta	Prymnesiophyceae	Isochrysidales	Emiliana	1796	AB183618	0.9949	3400	1753	Emiliania sp. MBIC10582 gene for 18S rRNA, partial sequence, strain: MBIC10582
ZZ0038167	Biosope_T33	044	yes	Radiolaria				1795	EU287791	0.9916	3422	1794	Uncultured marine Polycystinea clone OLI011-75m.19 18S ribosomal RNA gene, partial sequence
ZZ0038175	Biosope_T39	153	yes	Radiolaria				1797	AY268045	0.9611	2974	1796	Sticholonche sp. JJP-2003 small subunit ribosomal RNA gene, partial sequence
ZZ0038204	Biosope_T123	033	yes	Stramenopiles	Bacillariophyceae			1799	AY046808	0.9431	1457	965	Uncultured eukaryote isolate C2_E018 18S ribosomal RNA gene, partial sequence
ZZ0038207	Biosope_T39	110	yes	Stramenopiles	Bicosoecida		Caecitellus	1530	AF174368	0.9928	2944	1529	Caecitellus parvulus strain NBH4 18S ribosomal RNA gene, partial sequence
ZZ0038168	Biosope_T39	013	yes	Stramenopiles	Chrysophyceae	clade marine A		1779	EF172948	0.9705	2898	1661	Uncultured eukaryote clone SSRPD64 18S ribosomal RNA gene, partial sequence
ZZ0038174	Biosope_T39	120		Stramenopiles	Chrysophyceae	clade marine A		1780	EF172948	0.9789	3015	1660	Uncultured eukaryote clone SSRPD64 18S ribosomal RNA gene, partial sequence
ZZ0038156	Biosope_T60	011		Stramenopiles	Chrysophyceae	clade marine A		1750	EF172948	0.9715	2753	1575	Uncultured eukaryote clone SSRPD64 18S ribosomal RNA gene, partial sequence
ZZ0038158	Biosope_T60	030	yes	Stramenopiles	Chrysophyceae	clade marine A		1749	EF172948	0.9968	3081	1573	Uncultured eukaryote clone SSRPD64 18S ribosomal RNA gene, partial sequence
ZZ0038195	Biosope_T65	151	yes	Stramenopiles	Chrysophyceae	clade marine A		1749	EF172948	0.9753	2954	1656	Uncultured eukaryote clone SSRPD64 18S ribosomal RNA gene, partial sequence
ZZ0038211	Biosope_T84	071	yes	Stramenopiles	Chrysophyceae	clade marine A		1779	EF172948	0.9801	3023	1659	Uncultured eukaryote clone SSRPD64 18S ribosomal RNA gene, partial sequence
ZZ0038170	Biosope_T39	040	yes	Stramenopiles	Chrysophyceae	clade marine B		1777	AY046860	0.9506	1877	1193	Uncultured eukaryote isolate C3_E031 18S ribosomal RNA gene, partial sequence
ZZ0038172	Biosope_T39	098	yes	Stramenopiles	Chrysophyceae	clade marine B		1778	AY046860	0.944	1806	1194	Uncultured eukaryote isolate C3_E031 18S ribosomal RNA gene, partial sequence
ZZ0038157	Biosope_T60	024	yes	Stramenopiles	Chrysophyceae	clade marine B		1747	AY046860	0.9657	2020	1193	Uncultured eukaryote isolate C3_E031 18S ribosomal RNA gene, partial sequence
ZZ0038215	Biosope_T65	104		Stramenopiles	Chrysophyceae	clade marine B		1747	AY046860	0.9623	1988	1193	Uncultured eukaryote isolate C3_E031 18S ribosomal RNA gene, partial sequence
ZZ0038193	Biosope_T65	136	yes	Stramenopiles	Chrysophyceae	clade marine B		1747	AY046860	0.9632	1996	1193	Uncultured eukaryote isolate C3_E031 18S ribosomal RNA gene, partial sequence
ZZ0038189	Biosope_T65	146		Stramenopiles	Chrysophyceae	clade marine B		1747	AY046860	0.964	2004	1193	Uncultured eukaryote isolate C3_E031 18S ribosomal RNA gene, partial sequence
ZZ0038188	Biosope_T65	123	yes	Stramenopiles	Chrysophyceae	clade marine C		1751	AY129063	0.9886	3307	1750	Uncultured marine eukaryote clone UEPAC48p3 18S small subunit ribosomal RNA gene, partial sequence
ZZ0038208	Biosope_T41	118	yes	Stramenopiles	Oomycetes			1824	AY742752	0.9856	3382	1805	Hyaloperonospora parasitica 18S ribosomal RNA gene, partial sequence
ZZ0038202	Biosope_T88	128	yes	Stramenopiles	Pelagophyceae		Pelagomonas	1811	U40928	0.9972	3544	1810	CPU40928 Coccoid pelagophyte CCMP1145 nuclear 18S ribosomal RNA gene
ZZ0038210	Biosope_T33	138	yes	Telonemia				1794	AY665041	0.9692	3035	1749	Uncultured eukaryote clone SCM27C12 18S ribosomal RNA gene, partial sequence
